# Supplementary material for: Mammal recovery inside and outside terrestrial protected areas
Source: Ambio. 2024 Apr 10;53(9):1296–306. doi: 10.1007/s13280-024-02014-7 (PMC11300748; doi:10.1007/s13280-024-02014-7)
Supplement: Supplementary file 1 — Supplementary file1 (XLSX 1449 KB) [file 13280_2024_2014_MOESM1_ESM.xlsx]

## Sheet: Supplement
id	num	Data.source.citation	Class	Order	Family	Genus	Species	Sub.species	Authority	Common.Name	Location.of.population	Protected	Area Name	WDPA ID	Reported area km2 (WDPA)	IUCN Management Category (WDPA)	Governance Type (WDPA)	Status Year (WDPA)	Country.list	Region	Decimal.Latitude	Decimal.Longitude	Are.coordinates.for.specific.location.	system	biome	realm	Native	Alien	Invasive	Domesticated	Units	Sampling.method	Data.transformed	full_species	iucn	min	max	lengthyear	mean	median	sd	first	last	1970	1971	1972	1973	1974	1975
28	1	Kelly, M. J., M. K. Laurenson, et al. (1998). Demography of the Serengeti cheetah (Acinonyx jubatus) population: the first 25 years." Journal of Zoology 244: 473-488."	Mammalia	Carnivora	Felidae	Acinonyx	jubatus	NA	Schreber, 1775	Cheetah	Serengeti National Park	YES	Serengeti National Park	916	13039.5	2	Federal or national ministry or agency	1951	Tanzania, United Republic Of	Africa	-2.33333	34.5833	TRUE	Terrestrial	Tropical and subtropical grasslands, savannas and shrublands	Afrotropical	Yes	No	No	NA	Number of females	Observation	No	Acinonyx jubatus	VU	1970	1994	24	35.76	37	15.7329	9	45	9	10	9	11	20	31
29	2	Nowell, K. and P. Jackson (1996). Wild Cats: Status survey and conservation action plan., IUCN/SSC Cat Specialist Group.: 421pp.	Mammalia	Carnivora	Felidae	Acinonyx	jubatus	NA	Schreber, 1775	Cheetah	sub-saharan Africa	NO	NA	NA	NA	NA	NA	NA	Namibia, Botswana, South Africa, Tanzania, United Republic Of, Kenya	Africa	-10.9142	23.9983	FALSE	Terrestrial	Tropical and subtropical grasslands, savannas and shrublands	Afrotropical	Yes	No	No	NA	Number of individuals	Estimate	No	Acinonyx jubatus	VU	1975	1991	16	16833.3	15000	7421.81	15000	10500	NA	NA	NA	NA	NA	15000
30	3	Broten, M. D. and M. Said (1995). Population trends of ungulates in and around Kenya's Masai Mara Reserve. Serengeti II: Dynamics, Management and Conservation of an Ecosystem. A. R. E. Sinclair and P. Arcese, University of Chicago Press pp 169-193.| NERC Centre for Population Biology (1999). The Global Populations Dynamics Database. http://cpbnts1.bio.ic.ac.uk/gpdd/, Imperial College,.	Mammalia	Artiodactyla	Bovidae	Aepyceros	melampus	NA	Lichtenstein, 1812	Impala / Black-faced impala	Narok District	BOTH	NA	NA	NA	NA	NA	NA	Kenya	Africa	-1.5	35	FALSE	Terrestrial	Tropical and subtropical grasslands, savannas and shrublands	Afrotropical	Yes	No	No	NA	Estimate - entire population	Aerial survey(systematic reconnaissance flights) and population modelling	No	Aepyceros melampus	LC	1983	1990	7	43325	38848	16465.5	72102	39685	NA	NA	NA	NA	NA	NA
31	4	Pomeroy, D. and H. Tushabe (2004). The State of Uganda's Biodiversity 2004. The State of Uganda's Biodiversity - an analysis of trends, Makerere University Institute of Environment and Natural Resources.| Pomeroy, D. (2006). The State of Uganda's Biodiversity 2006. The State of Uganda's Biodiversity - an analysis of trends, Makerere University Institute of Environment and Natural Resources. | UWA…	Mammalia	Artiodactyla	Bovidae	Aepyceros	melampus	NA	Lichtenstein, 1812	Impala / Black-faced impala	Uganda	NO	NA	NA	NA	NA	NA	NA	Uganda	Africa	2	33	FALSE	Terrestrial	Tropical and subtropical grasslands, savannas and shrublands	Afrotropical	Yes	No	No	NA	Individuals	Aerial survey	No	Aepyceros melampus	LC	1983	2010	27	12205.3	6500	11914	19000	33565	NA	NA	NA	NA	NA	NA
32	5	Prins, H. H. T., and I. Douglas-Hamilton. 1990. Stability in a multi-species assemblage of large herbivores in East Africa. Oecologica 83:392- 400.	Mammalia	Artiodactyla	Bovidae	Aepyceros	melampus	NA	Lichtenstein, 1812	Impala / Black-faced impala	Lake Manyara National Park	YES	Lake Manyara National Park	924	108.01	2	Federal or national ministry or agency	1960	Tanzania, United Republic Of	Africa	-3.5	35.75	TRUE	Terrestrial	Tropical and subtropical grasslands, savannas and shrublands	Afrotropical	Yes	No	No	NA	Number of individuals	Total count	No	Aepyceros melampus	LC	1970	1984	14	831.4	985	533.16	451	150	451	NA	NA	NA	NA	985
33	6	IUCN/SSC Antelope Specialist Group, Ed. (1989). Antelopes: Global Survey and Regional Action Plans: Part 2.Southern and South-central Africa. Antelopes: Global Survey and Regional Action Plans,, IUCN.	Mammalia	Artiodactyla	Bovidae	Alcelaphus	caama	NA	?‚Äö. Geoffroy Saint-Hilaire, 1803	Red hartebeest	Orange Free State	NO	NA	NA	NA	NA	NA	NA	South Africa	Africa	-29	26	FALSE	Terrestrial	Montane grasslands and shrublands	Afrotropical	Yes	No	No	NA	Individuals	Unknown	No	Alcelaphus caama	NA	1970	1985	15	875	875	1025.3	150	1600	150	NA	NA	NA	NA	NA
34	7	Fischer, F. and K. E. Linsenmair (2001). Decreases in ungulate population densities. Examples from the Comoe National Park, Ivory Coast." Biological Conservation 101(2): 131-135."	Mammalia	Artiodactyla	Bovidae	Alcelaphus	buselaphus	NA	(Pallas, 1766)	Hartebeest / Swayne's hartebeest	Como√© National Park	YES	Como√© National Park	7523	11491.6	2	Government-delegated management	1968	C√¥te d'Ivoire	Africa	9	-3.5	TRUE	Terrestrial	Tropical and subtropical grasslands, savannas and shrublands	Afrotropical	Yes	No	No	NA	Number of individuals	Road transect count	No	Alcelaphus buselaphus	LC	1978	1998	20	10475	9200	6355.77	13000	5200	NA	NA	NA	NA	NA	NA
35	8	Broten, M. D. and M. Said (1995). Population trends of ungulates in and around Kenya's Masai Mara Reserve. Serengeti II: Dynamics, Management and Conservation of an Ecosystem. A. R. E. Sinclair and P. Arcese, University of Chicago Press pp 169-193.| NERC Centre for Population Biology (1999). The Global Populations Dynamics Database. http://cpbnts1.bio.ic.ac.uk/gpdd/, Imperial College,.	Mammalia	Artiodactyla	Bovidae	Alcelaphus	buselaphus	cokii	(Pallas, 1766)	Hartebeest / Swayne's hartebeest	Narok District	BOTH	NA	NA	NA	NA	NA	NA	Kenya	Africa	-1.5	35	FALSE	Terrestrial	Tropical and subtropical grasslands, savannas and shrublands	Afrotropical	Yes	No	No	NA	Estimate - entire population	Aerial survey(systematic reconnaissance flights) and population modelling	No	Alcelaphus buselaphus	LC	1983	1990	7	2799.6	2005	1634.47	4509	2005	NA	NA	NA	NA	NA	NA
36	9	IUCN/SSC Antelope Specialist Group, Ed. (1990). Antelopes: Global Survey and Regional Action Plans: Part 3. West and Central Africa. Antelopes: Global Survey and Regional Action Plans., IUCN.	Mammalia	Artiodactyla	Bovidae	Alcelaphus	buselaphus	major	(Pallas, 1766)	Hartebeest / Swayne's hartebeest	Yankari Game Reserve	YES	Yankari Game Reserve	1332	2254	4	Sub-national ministry or agency	1991	Nigeria	Africa	9.75	10.5	TRUE	Terrestrial	Tropical and subtropical grasslands, savannas and shrublands	Afrotropical	Yes	No	No	NA	Individuals	Unknown	No	Alcelaphus buselaphus	LC	1970	1990	20	560	680	317.49	680	200	680	NA	NA	NA	NA	800
37	10	IUCN/SSC Antelope Specialist Group, Ed. (1988). Antelopes: Global Survey and Regional Action Plans: Part 1. East and Northeast Africa. Antelopes: Global Survey and Regional Action Plans., IUCN.	Mammalia	Artiodactyla	Bovidae	Alcelaphus	buselaphus	swaynei	(Pallas, 1766)	Hartebeest / Swayne's hartebeest	Awash	NO	NA	NA	NA	NA	NA	NA	Ethiopia	Africa	9.08333	40	TRUE	Terrestrial	Tropical and subtropical grasslands, savannas and shrublands	Afrotropical	Yes	No	No	NA	Individuals	Unknown	No	Alcelaphus buselaphus	LC	1975	1985	10	21	21	12.7279	12	30	NA	NA	NA	NA	NA	12
38	11	IUCN/SSC Antelope Specialist Group, Ed. (1988). Antelopes: Global Survey and Regional Action Plans: Part 1. East and Northeast Africa. Antelopes: Global Survey and Regional Action Plans., IUCN.	Mammalia	Artiodactyla	Bovidae	Alcelaphus	buselaphus	swaynei	(Pallas, 1766)	Hartebeest / Swayne's hartebeest	Senkelle	YES	Senkele Wildlife Sanctuary	10739	54	2	Federal or national ministry or agency	1972	Ethiopia	Africa	7.2	38.6	TRUE	Terrestrial	Tropical and subtropical grasslands, savannas and shrublands	Afrotropical	Yes	No	No	NA	Individuals	Unknown	No	Alcelaphus buselaphus	LC	1973	1984	11	1075	1075	883.883	450	1700	NA	NA	NA	450	NA	NA
39	12	Pomeroy, D. and H. Tushabe (2004). The State of Uganda's Biodiversity 2004. The State of Uganda's Biodiversity - an analysis of trends, Makerere University Institute of Environment and Natural Resources.| Pomeroy, D. (2006). The State of Uganda's Biodiversity 2006. The State of Uganda's Biodiversity - an analysis of trends, Makerere University Institute of Environment and Natural Resources.| UWA …	Mammalia	Artiodactyla	Bovidae	Alcelaphus	buselaphus	NA	(Pallas, 1766)	Hartebeest / Swayne's hartebeest	Uganda	NO	NA	NA	NA	NA	NA	NA	Uganda	Africa	2	33	FALSE	Terrestrial	Tropical and subtropical grasslands, savannas and shrublands	Afrotropical	Yes	No	No	NA	Number of individuals	Aerial survey	No	Alcelaphus buselaphus	LC	1983	2011	28	5733.43	4001	5448.61	18000	4001	NA	NA	NA	NA	NA	NA
40	13	IUCN/SSC Antelope Specialist Group, Ed. (1989). Antelopes: Global Survey and Regional Action Plans: Part 2.Southern and South-central Africa. Antelopes: Global Survey and Regional Action Plans,, IUCN.	Mammalia	Artiodactyla	Bovidae	Antidorcas	marsupialis	NA	(Zimmermann, 1780)	Springbok	Orange Free State	NO	NA	NA	NA	NA	NA	NA	South Africa	Africa	-29	26	FALSE	Terrestrial	Montane grasslands and shrublands	Afrotropical	Yes	No	No	NA	Individuals	Unknown	No	Antidorcas marsupialis	LC	1970	1985	15	66600	66600	33092.6	43200	90000	43200	NA	NA	NA	NA	NA
42	14	Stephens, P. A., C. A. d'Sa, et al. (2001). Impact of livestock and settlement on the large mammalian wildlife of Bale Mountains National Park, southern Ethiopia." Biological Conservation 100: 307-322."	Mammalia	Carnivora	Canidae	Canis	simensis	NA	R¬∏ppell, 1835	Ethiopian wolf	Sanetti Plateau, Bale Mountains National Park	YES	Bale Mountains National Park	2281	215	2	Federal or national ministry or agency	1969	Ethiopia	Africa	7	39.75	TRUE	Terrestrial	Montane grasslands and shrublands	Afrotropical	Yes	No	No	NA	mean encounter rate/km	road counts	No	Canis simensis	EN	1984	1997	13	0.120833	0.115	0.0828699	0.35	0.12	NA	NA	NA	NA	NA	NA
43	15	Stephens, P. A., C. A. d'Sa, et al. (2001). Impact of livestock and settlement on the large mammalian wildlife of Bale Mountains National Park, southern Ethiopia." Biological Conservation 100: 307-322."	Mammalia	Carnivora	Canidae	Canis	simensis	NA	R¬∏ppell, 1835	Ethiopian wolf	Upper Web Valley, Bale Mountains National Park	YES	Bale Mountains National Park	2281	215	2	Federal or national ministry or agency	1969	Ethiopia	Africa	7	39.75	TRUE	Terrestrial	Montane grasslands and shrublands	Afrotropical	Yes	No	No	NA	Mean encounter rate/km	Circuit census	No	Canis simensis	EN	1989	1997	8	0.436667	0.35	0.349952	1.08	0.26	NA	NA	NA	NA	NA	NA
44	16	Fischer, F. and K. E. Linsenmair (2001). Decreases in ungulate population densities. Examples from the Comoe National Park, Ivory Coast." Biological Conservation 101(2): 131-135."	Mammalia	Artiodactyla	Bovidae	Philantomba	maxwellii	NA	C. H. Smith, 1827	Maxwell's duiker	Como√© National Park	YES	Como√© National Park	7523	11491.6	2	Government-delegated management	1968	C√¥te d'Ivoire	Africa	9	-4	TRUE	Terrestrial	Tropical and subtropical grasslands, savannas and shrublands	Afrotropical	Yes	No	No	NA	Number of individuals	Road survey	No	Philantomba maxwellii	LC	1978	1998	20	2425	1600	2505.16	6000	500	NA	NA	NA	NA	NA	NA
45	17	Fischer, F. and K. E. Linsenmair (2001). Decreases in ungulate population densities. Examples from the Comoe National Park, Ivory Coast." Biological Conservation 101(2): 131-135."	Mammalia	Artiodactyla	Bovidae	Cephalophus	rufilatus	NA	Gray, 1846	Red-flanked duiker	Como√© National Park	YES	Como√© National Park	7523	11491.6	2	Government-delegated management	1968	C√¥te d'Ivoire	Africa	9	-4	TRUE	Terrestrial	Tropical and subtropical grasslands, savannas and shrublands	Afrotropical	Yes	No	No	NA	Number of individuals	Road transect	No	Cephalophus rufilatus	LC	1978	1998	20	6825	5350	5730.84	15000	1600	NA	NA	NA	NA	NA	NA
46	18	African Wildlife Foundation (1999). White rhinos survive war." Oryx 33(2): pp101."	Mammalia	Perissodactyla	Rhinocerotidae	Ceratotherium	simum	cottoni	(Burchell, 1817)	Southern white rhinoceros / Northern white rhinoceros	Garamba National Park	YES	Garamba National Park	1083	5000	2	NA	1938	Congo, The Democratic Republic Of The	Africa	4.15972	25.4989	TRUE	Terrestrial	Tropical and subtropical grasslands, savannas and shrublands	Afrotropical	Yes	No	No	NA	Number of individuals	Aerial survey - count	No	Ceratotherium simum	NT	1984	1999	15	20.6667	20	6.02771	15	20	NA	NA	NA	NA	NA	NA
47	19	WWF (2005, November 13, 2005). Northern white rhinoceros." Endangered species. Retrieved 1/11/06 from http://www.panda.org/about_wwf/what_we_do/species/our_solutions/endangered_species/rhinoceros/white_rhinoceros/northern_white_rhinoceros/index.cfm?SID=11&LID=3&FH=E&SECTION=3."	Mammalia	Perissodactyla	Rhinocerotidae	Ceratotherium	simum	cottoni	(Burchell, 1817)	Southern white rhinoceros / Northern white rhinoceros	Garamba National Park	YES	Garamba National Park	1083	5000	2	NA	1938	Congo, The Democratic Republic Of The	Africa	4.15972	25.4989	TRUE	Terrestrial	Tropical and subtropical grasslands, savannas and shrublands	Afrotropical	Yes	No	No	NA	Individuals	Unknown	No	Ceratotherium simum	NT	1984	2004	20	21.6667	20	7.63763	15	20	NA	NA	NA	NA	NA	NA
48	20	International Rhino Foundation (2006, Unknown). Northern White Rhino." Retrieved 12/09/06 from http://www.rhinos-irf.org/rhinoinformation/whiterhino/subspecies/northern.htm.| de Merode, E. I. Bila, et al. (2005)	Mammalia	Perissodactyla	Rhinocerotidae	Ceratotherium	simum	cottoni	(Burchell, 1817)	Southern white rhinoceros / Northern white rhinoceros	Garamba National Park	YES	Garamba National Park	1083	5000	2	NA	1938	Congo, The Democratic Republic Of The	Africa	4.15972	25.4989	TRUE	Terrestrial	Tropical and subtropical grasslands, savannas and shrublands	Afrotropical	Yes	No	No	NA	Number of individuals	Unknown	No	Ceratotherium simum	NT	1976	2005	29	100.5	31	191.148	490	4	NA	NA	NA	NA	NA	NA
49	21	Pomeroy, D. and H. Tushabe (2004). The State of Uganda's Biodiversity 2004. The State of Uganda's Biodiversity - an analysis of trends, Makerere University Institute of Environment and Natural Resources.| Pomeroy, D. (2006). The State of Uganda's Biodiversity 2006. The State of Uganda's Biodiversity - an analysis of trends, Makerere University Institute of Environment and Natural Resources.	Mammalia	Perissodactyla	Rhinocerotidae	Ceratotherium	simum	cottoni	(Burchell, 1817)	Southern white rhinoceros / Northern white rhinoceros	Uganda	NO	NA	NA	NA	NA	NA	NA	Uganda	Africa	2	33	FALSE	Terrestrial	Tropical and subtropical grasslands, savannas and shrublands	Afrotropical	Yes	No	No	NA	Number of individuals	Unknown	No	Ceratotherium simum	NT	1983	2006	23	4	0	8.94427	20	0	NA	NA	NA	NA	NA	NA
50	22	Arinaitwe, H., D. Pomeroy, et al. (2000). The State of Uganda's Biodiversity 2000. The State of Uganda's Biodiversity - an analysis of trends, Makerere University Institute of Environment and Natural Resources.| Pomeroy, D. (2010). The State of Uganda's Biodiversity 2010. The State of Uganda's Biodiversity - an analysis of trends, Makerere University Institute of Environment and Natural Resources.	Mammalia	Primates	Cercopithecidae	Lophocebus	albigena	NA	(Gray, 1850)	Grey-cheeked mangabey	K30, Kibale National Park	YES	Kibale National Park	40002	766	2	Federal or national ministry or agency	NA	Uganda	Africa	0.56667	30.3667	TRUE	Terrestrial	Tropical and subtropical moist broadleaf forests	Afrotropical	Yes	No	No	NA	Number of groups per Km¬®?	Transects	No	Lophocebus albigena	VU	1975	2006	31	1.09	1.085	0.593127	0.37	1.82	NA	NA	NA	NA	NA	0.37
51	23	Kinnaird, M. F. (1995). Tale of Peril. The crested mangaby, a rare and elusive primate, is in a fight for survival." Wildlife Conservation: 38-39, 73."	Mammalia	Primates	Cercopithecidae	Cercocebus	galeritus	NA	Peters, 1879	Tana river mangabey	Tana River Primate Reserve	YES	Tana River National Primate Reserve	2299	169	2	Federal or national ministry or agency	1976	Kenya	Africa	-1.89972	40.1183	TRUE	Terrestrial	Tropical and subtropical grasslands, savannas and shrublands	Afrotropical	Yes	No	No	NA	Number of individuals	Estimate - unknown	No	Cercocebus galeritus	CR	1976	1995	19	1066.67	1000	404.145	1500	700	NA	NA	NA	NA	NA	NA
52	24	Arinaitwe, H., D. Pomeroy, et al. (2000). The State of Uganda's Biodiversity 2000. The State of Uganda's Biodiversity - an analysis of trends, Makerere University Institute of Environment and Natural Resources.| Pomeroy, D. (2010). The State of Uganda's Biodiversity 2010. The State of Uganda's Biodiversity - an analysis of trends, Makerere University Institute of Environment and Natural Resources.	Mammalia	Primates	Cercopithecidae	Cercopithecus	mitis	NA	Matschie, 1905	Blue monkey	K30, Kibale National Park	YES	Kibale National Park	40002	766	2	Federal or national ministry or agency	NA	Uganda	Africa	0.56667	30.3667	TRUE	Terrestrial	Tropical and subtropical moist broadleaf forests	Afrotropical	Yes	No	No	NA	Groups per Km¬®?	Transects	No	Cercopithecus mitis	LC	1975	2006	31	1.8525	1.98	0.648607	2.45	1.71	NA	NA	NA	NA	NA	2.45
53	25	Arinaitwe, H., D. Pomeroy, et al. (2000). The State of Uganda's Biodiversity 2000. The State of Uganda's Biodiversity - an analysis of trends, Makerere University Institute of Environment and Natural Resources.| Pomeroy, D. (2010). The State of Uganda's Biodiversity 2010. The State of Uganda's Biodiversity - an analysis of trends, Makerere University Institute of Environment and Natural Resources.	Mammalia	Primates	Cercopithecidae	Colobus	guereza	NA	R¬∏ppell, 1835	Guereza / Magistrate colobus / Eastern black-and-white colobus	K30, Kibale National Park	YES	Kibale National Park	40002	766	2	Federal or national ministry or agency	NA	Uganda	Africa	0.56667	30.3667	TRUE	Terrestrial	Tropical and subtropical moist broadleaf forests	Afrotropical	Yes	No	No	NA	Number of groups per Km¬®?	Transect	No	Colobus guereza	LC	1975	2006	31	1.4625	1.455	0.649891	0.91	2.05	NA	NA	NA	NA	NA	0.91
54	26	WWF South Africa (2006). Black Wildebeest. L. v. J. Loh.	Mammalia	Artiodactyla	Bovidae	Connochaetes	gnou	NA	(Zimmermann, 1780)	Black wildebeest / White-tailed gnu	South Africa (ENDEMIC)	NO	NA	NA	NA	NA	NA	NA	South Africa	Africa	-30	26	FALSE	Terrestrial	Montane grasslands and shrublands	Afrotropical	Yes	No	No	NA	Individuals	Unknown	No	Connochaetes gnou	LC	1972	2003	31	8360	6200	5976.87	2200	18000	NA	NA	2200	NA	NA	NA
55	27	Prins, H. H. T., and I. Douglas-Hamilton. 1990. Stability in a multi-species assemblage of large herbivores in East Africa. Oecologica 83:392- 400.	Mammalia	Artiodactyla	Bovidae	Connochaetes	taurinus	NA	(Burchell, 1824)	White-bearded wildebeest / Blue wildebeest	Lake Manyara National Park	YES	Lake Manyara National Park	924	108.01	2	Federal or national ministry or agency	1960	Tanzania, United Republic Of	Africa	-3.5	35.75	TRUE	Terrestrial	Tropical and subtropical grasslands, savannas and shrublands	Afrotropical	Yes	No	No	NA	Number of individuals	Total count of population	No	Connochaetes taurinus	LC	1970	1984	14	200.8	80	271.746	0	675	0	NA	NA	NA	NA	80
56	28	Broten, M. D. and M. Said (1995). Population trends of ungulates in and around Kenya's Masai Mara Reserve. Serengeti II: Dynamics, Management and Conservation of an Ecosystem. A. R. E. Sinclair and P. Arcese, University of Chicago Press pp 169-193.| NERC Centre for Population Biology (1999). The Global Populations Dynamics Database. http://cpbnts1.bio.ic.ac.uk/gpdd/, Imperial College,.	Mammalia	Artiodactyla	Bovidae	Connochaetes	taurinus	NA	(Burchell, 1824)	White-bearded wildebeest / Blue wildebeest	Narok District	BOTH	NA	NA	NA	NA	NA	NA	Kenya	Africa	-1.5	35	FALSE	Terrestrial	Tropical and subtropical grasslands, savannas and shrublands	Afrotropical	Yes	No	No	NA	Estimate - entire population	Aerial survey(systematic reconnaissance flights) and population modelling	No	Connochaetes taurinus	LC	1983	1990	7	21000	21000	0	21000	21000	NA	NA	NA	NA	NA	NA
57	29	Runyoro, V. R., H. Hofer, et al. (1995). Long term trends in the herbivore populations of the Ngorongoro Crater, Tanzania. Serengeti II: Dynamics, Management and Conservation of an Ecosystem. A. R. E. Sinclair and P. Arcese, University of Chicago Press pp 146 - 168.| NERC Centre for Population Biology (1999). The Global Populations Dynamics Database. http://cpbnts1.bio.ic.ac.uk/gpdd/, Imperial Co…	Mammalia	Artiodactyla	Bovidae	Connochaetes	taurinus	NA	(Burchell, 1824)	White-bearded wildebeest / Blue wildebeest	Ngorongoro Crater	YES	Ngorongoro Conservation Area	2010	8094.4	NA	NA	1979	Tanzania, United Republic Of	Africa	-3.18333	35.5333	TRUE	Terrestrial	Tropical and subtropical grasslands, savannas and shrublands	Afrotropical	Yes	No	No	NA	Number of individuals - Wet season	Estimate of entire population	No	Connochaetes taurinus	LC	1970	1992	22	12362.5	11700	3517.88	14200	11000	14200	16750	15000	14000	16000	15950
58	30	Runyoro, V. R., H. Hofer, et al. (1995). Long term trends in the herbivore populations of the Ngorongoro Crater, Tanzania. Serengeti II: Dynamics, Management and Conservation of an Ecosystem. A. R. E. Sinclair and P. Arcese, University of Chicago Press pp 146 - 168.| NERC Centre for Population Biology (1999). The Global Populations Dynamics Database. http://cpbnts1.bio.ic.ac.uk/gpdd/, Imperial Co…	Mammalia	Artiodactyla	Bovidae	Connochaetes	taurinus	NA	(Burchell, 1824)	White-bearded wildebeest / Blue wildebeest	Ngorongoro Crater	YES	Ngorongoro Conservation Area	2010	8094.4	NA	NA	1979	Tanzania, United Republic Of	Africa	-3.18333	35.5333	TRUE	Terrestrial	Tropical and subtropical grasslands, savannas and shrublands	Afrotropical	Yes	No	No	NA	Number of individuals - Dry season	Estimate of entire population	No	Connochaetes taurinus	LC	1971	1992	21	12167.9	12750	4040.64	16400	7550	NA	16400	15900	15600	13500	16200
59	31	Dublin, H. T., A. R. E. Sinclair, et al. (1990). Does competition regulate ungulate populations? Further evidence from Serengeti, Tanzania." Oecologica. 82: 283-288.| NERC Centre for Population Biology (1999). The Global Populations Dynamics Database. http://cpbnts1.bio.ic.ac.uk/gpdd/, Imperial College."	Mammalia	Artiodactyla	Bovidae	Connochaetes	taurinus	NA	(Burchell, 1824)	White-bearded wildebeest / Blue wildebeest	Serengeti Plains	BOTH	NA	NA	NA	NA	NA	NA	Tanzania, United Republic Of	Africa	-3.16667	35.5833	TRUE	Terrestrial	Tropical and subtropical grasslands, savannas and shrublands	Afrotropical	Yes	No	No	NA	Number of individuals	Total count using aerial photography	No	Connochaetes taurinus	LC	1971	1986	15	1.1482e+06	1.22882e+06	272323	692777	1146340	NA	692777	773014	NA	NA	NA
60	32	East, R. (1998). African Antelope database. Occasional paper of the IUCN Species Survival Commision No. 21. I. S. A. S. Group. Gland, Switzerland and Cambridge, UK., IUCN.	Mammalia	Artiodactyla	Bovidae	Connochaetes	taurinus	mearnsi	(Burchell, 1824)	White-bearded wildebeest / Blue wildebeest	Serengeti	BOTH	NA	NA	NA	NA	NA	NA	Tanzania, United Republic Of	Africa	-2.33333	34.8333	TRUE	Terrestrial	Tropical and subtropical grasslands, savannas and shrublands	Afrotropical	Yes	No	No	NA	Number of individuals	Estimate	No	Connochaetes taurinus	LC	1985	1994	9	1083500	1083500	235467	1250000	917000	NA	NA	NA	NA	NA	NA
61	33	East, R. (1998). African Antelope database. Occasional paper of the IUCN Species Survival Commision No. 21. I. S. A. S. Group. Gland, Switzerland and Cambridge, UK., IUCN.	Mammalia	Artiodactyla	Bovidae	Damaliscus	pygargus	pygargus	Harper, 1939	Bontebok / Blesbok	Bontebok National Park	YES	Bontebok National Park	882	34.16	NA	Federal or national ministry or agency	1961	South Africa	Africa	-34.05	20.45	TRUE	Terrestrial	Mediterranean forests, woodlands and scrub	Afrotropical	Yes	No	No	NA	Individuals	Unknown - Estimate	No	Damaliscus pygargus	LC	1970	1993	23	243.333	220	68.0686	190	220	190	NA	NA	NA	NA	NA
62	34	IUCN/SSC Antelope Specialist Group, Ed. (1989). Antelopes: Global Survey and Regional Action Plans: Part 2.Southern and South-central Africa. Antelopes: Global Survey and Regional Action Plans,, IUCN.	Mammalia	Artiodactyla	Bovidae	Damaliscus	pygargus	phillipsi	Harper, 1939	Bontebok / Blesbok	Orange Free State	NO	NA	NA	NA	NA	NA	NA	South Africa	Africa	-29	26	FALSE	Terrestrial	Montane grasslands and shrublands	Afrotropical	Yes	No	No	NA	Individuals	Unknown	No	Damaliscus pygargus	LC	1970	1985	15	64350	64350	29203.5	43700	85000	43700	NA	NA	NA	NA	NA
63	35	Kingdon, J. (1997). The Kingdon Field Guide to African Mammals. New York, U.S.A., Academic Press, Harcourt Brace & Co.| Massicot, P. (1999). Animal Info: Mediterranean Monk Seal, Mountain Nyala and Hirola." from http://www.animalinfo.org/species/carnivor/monamona.htm, http://www.animalinfo.org/species/artiperi/damahunt.htm." http://www.animalinfo.org/species/artiperi/tragbuxt.htm.	Mammalia	Artiodactyla	Bovidae	Beatragus	hunteri	NA	P. L. Sclater, 1889	Hirola / Hunter's antelope / Hunter's hartebeest	Kenya and Somalia	NO	NA	NA	NA	NA	NA	NA	Kenya, Somalia	Africa	1	41	FALSE	Terrestrial	Tropical and subtropical grasslands, savannas and shrublands	Afrotropical	Yes	No	No	NA	Individuals	Unknown	No	Beatragus hunteri	CR	1983	1995	12	3650	3650	4737.62	7000	300	NA	NA	NA	NA	NA	NA
64	36	Massicot, P. (1999). Animal Info: Mediterranean Monk Seal, Mountain Nyala and Hirola." from http://www.animalinfo.org/species/carnivor/monamona.htm, http://www.animalinfo.org/species/artiperi/damahunt.htm." http://www.animalinfo.org/species/artiperi/tragbuxt.htm.	Mammalia	Artiodactyla	Bovidae	Beatragus	hunteri	NA	P. L. Sclater, 1889	Hirola / Hunter's antelope / Hunter's hartebeest	Kenya and Somalia	NO	NA	NA	NA	NA	NA	NA	Kenya, Somalia	Africa	1	41	FALSE	Terrestrial	Tropical and subtropical grasslands, savannas and shrublands	Afrotropical	Yes	No	No	NA	Individuals	Unknown	No	Beatragus hunteri	CR	1973	1995	22	8000	8000	8485.28	14000	2000	NA	NA	NA	14000	NA	NA
65	37	Macdonald, D. (1984). The Encyclopedia of Mammals. New York, NY, USA, Facts On File Publications.| Massicot, P. (1999). Animal Info: Mediterranean Monk Seal, Mountain Nyala and Hirola." from http://www.animalinfo.org/species/carnivor/monamona.htm, http://www.animalinfo.org/species/artiperi/damahunt.htm." http://www.animalinfo.org/species/artiperi/tragbuxt.htm.	Mammalia	Artiodactyla	Bovidae	Beatragus	hunteri	NA	P. L. Sclater, 1889	Hirola / Hunter's antelope / Hunter's hartebeest	Kenya	NO	NA	NA	NA	NA	NA	NA	Kenya	Africa	0.51	38.05	FALSE	Terrestrial	Tropical and subtropical grasslands, savannas and shrublands	Afrotropical	Yes	No	No	NA	Individuals	Unknown	No	Beatragus hunteri	CR	1973	1978	5	6192.5	6192.5	5384.62	10000	2385	NA	NA	NA	10000	NA	NA
66	38	East, R. (1998). African Antelope database. Occasional paper of the IUCN Species Survival Commision No. 21. I. S. A. S. Group. Gland, Switzerland and Cambridge, UK., IUCN.	Mammalia	Artiodactyla	Bovidae	Beatragus	hunteri	NA	P. L. Sclater, 1889	Hirola / Hunter's antelope / Hunter's hartebeest	Kenya	NO	NA	NA	NA	NA	NA	NA	Kenya	Africa	1	38	FALSE	Terrestrial	Tropical and subtropical grasslands, savannas and shrublands	Afrotropical	Yes	No	No	NA	Number of individuals	Estimate	No	Beatragus hunteri	CR	1975	1996	21	5700	4400	5189.09	12500	1500	NA	NA	NA	NA	NA	12500
67	39	IUCN/SSC Antelope Specialist Group, Ed. (1988). Antelopes: Global Survey and Regional Action Plans: Part 1. East and Northeast Africa. Antelopes: Global Survey and Regional Action Plans., IUCN.	Mammalia	Artiodactyla	Bovidae	Damaliscus	korrigum	jimela	Matschie, 1892	Topi / Korrigum / Tiang	North Rukwa	NO	NA	NA	NA	NA	NA	NA	Tanzania, United Republic Of	Africa	-7.5	32	FALSE	Terrestrial	Tropical and subtropical grasslands, savannas and shrublands	Afrotropical	Yes	No	No	NA	Individuals	Unknown	No	Damaliscus korrigum	LC	1977	1977	0	750	750	NA	750	750	NA	NA	NA	NA	NA	NA
68	40	IUCN/SSC Antelope Specialist Group, Ed. (1988). Antelopes: Global Survey and Regional Action Plans: Part 1. East and Northeast Africa. Antelopes: Global Survey and Regional Action Plans., IUCN.	Mammalia	Artiodactyla	Bovidae	Damaliscus	korrigum	jimela	Matschie, 1892	Topi / Korrigum / Tiang	Uwanda Game Reserve	YES	Uwanda Game Reserve	NA	NA	NA	NA	NA	Tanzania, United Republic Of	Africa	-8	32.1667	TRUE	Terrestrial	Tropical and subtropical grasslands, savannas and shrublands	Afrotropical	Yes	No	No	NA	Individuals	Unknown	No	Damaliscus korrigum	LC	1977	1977	0	1000	1000	NA	1000	1000	NA	NA	NA	NA	NA	NA
69	41	East, R. (1998). African Antelope database. Occasional paper of the IUCN Species Survival Commision No. 21. I. S. A. S. Group. Gland, Switzerland and Cambridge, UK., IUCN.	Mammalia	Artiodactyla	Bovidae	Damaliscus	korrigum	korrigum	Matschie, 1892	Topi / Korrigum / Tiang	Waza National Park	YES	Waza National Park	608	1700	2	Federal or national ministry or agency	1968	Cameroon	Africa	11.3333	14.6667	TRUE	Terrestrial	Tropical and subtropical grasslands, savannas and shrublands	Afrotropical	Yes	No	No	NA	Number of individuals	Aerial count / estimate	No	Damaliscus korrigum	LC	1977	1994	17	1190	1190	692.965	700	1680	NA	NA	NA	NA	NA	NA
70	42	East, R. (1998). African Antelope database. Occasional paper of the IUCN Species Survival Commision No. 21. I. S. A. S. Group. Gland, Switzerland and Cambridge, UK., IUCN.	Mammalia	Artiodactyla	Bovidae	Damaliscus	korrigum	korrigum	Matschie, 1892	Topi / Korrigum / Tiang	Central African Republic	NO	NA	NA	NA	NA	NA	NA	Central African Republic	Africa	7	21	FALSE	Terrestrial	Tropical and subtropical grasslands, savannas and shrublands	Afrotropical	Yes	No	No	NA	Number of individuals	Estimate	No	Damaliscus korrigum	LC	1978	1998	20	20933.3	5400	30344.7	55900	1500	NA	NA	NA	NA	NA	NA
71	43	Broten, M. D. and M. Said (1995). Population trends of ungulates in and around Kenya's Masai Mara Reserve. Serengeti II: Dynamics, Management and Conservation of an Ecosystem. A. R. E. Sinclair and P. Arcese, University of Chicago Press pp 169-193.| NERC Centre for Population Biology (1999). The Global Populations Dynamics Database. http://cpbnts1.bio.ic.ac.uk/gpdd/, Imperial College,.	Mammalia	Artiodactyla	Bovidae	Damaliscus	korrigum	topi	Matschie, 1892	Topi / Korrigum / Tiang	Narok District	BOTH	NA	NA	NA	NA	NA	NA	Kenya	Africa	-1.5	35	FALSE	Terrestrial	Tropical and subtropical grasslands, savannas and shrublands	Afrotropical	Yes	No	No	NA	Estimate - entire population	Aerial survey(systematic reconnaissance flights) and population modelling	No	Damaliscus korrigum	LC	1983	1990	7	17583.4	17062	5788.13	23313	9742	NA	NA	NA	NA	NA	NA
72	44	Pomeroy, D. and H. Tushabe (2004). The State of Uganda's Biodiversity 2004. The State of Uganda's Biodiversity - an analysis of trends, Makerere University Institute of Environment and Natural Resources.| Pomeroy, D. (2006). The State of Uganda's Biodiversity 2006. The State of Uganda's Biodiversity - an analysis of trends, Makerere University Institute of Environment and Natural Resources. | UWA…	Mammalia	Artiodactyla	Bovidae	Damaliscus	lunatus	NA	Burchell, 1824	Topi / Tsessebe antelope	Uganda	NO	NA	NA	NA	NA	NA	NA	Uganda	Africa	2	33	FALSE	Terrestrial	Tropical and subtropical grasslands, savannas and shrublands	Afrotropical	Yes	No	No	NA	Individuals	Game department reports and aerial surveys	No	Damaliscus lunatus	LC	1983	2010	27	1687	722.5	2160.22	6000	845	NA	NA	NA	NA	NA	NA
73	45	WWF South Africa (2006). Bontebok. L. v. J. Loh.	Mammalia	Artiodactyla	Bovidae	Damaliscus	pygargus	pygargus	Harper, 1939	Bontebok / Blesbok	South Africa	NO	NA	NA	NA	NA	NA	NA	South Africa	Africa	-30	26	FALSE	Terrestrial	Mediterranean forests, woodlands and scrub	Afrotropical	Yes	No	No	NA	Individuals	Unknown	No	Damaliscus pygargus	LC	1970	2002	32	1700	1900	916.515	700	2500	700	NA	NA	NA	NA	NA
74	46	Lever, C. (1990). Lake Nakuru Black Rhinoceros Sanctuary." Oryx 24(2): 90 - 94."	Mammalia	Perissodactyla	Rhinocerotidae	Diceros	bicornis	michaeli	(Linnaeus, 1758)	Black rhinoceros	Kenya	NO	NA	NA	NA	NA	NA	NA	Kenya	Africa	1	38	FALSE	Terrestrial	Tropical and subtropical grasslands, savannas and shrublands	Afrotropical	Yes	No	No	NA	Number of individuals	Unknown	No	Diceros bicornis	CR	1970	1987	17	7003.67	1500	10400.9	19000	511	19000	NA	NA	NA	NA	NA
75	47	Pomeroy, D. and H. Tushabe (2004). The State of Uganda's Biodiversity 2004. The State of Uganda's Biodiversity - an analysis of trends, Makerere University Institute of Environment and Natural Resources.| Pomeroy, D. (2006). The State of Uganda's Biodiversity 2006. The State of Uganda's Biodiversity - an analysis of trends, Makerere University Institute of Environment and Natural Resources.	Mammalia	Perissodactyla	Rhinocerotidae	Diceros	bicornis	michaeli	(Linnaeus, 1758)	Black rhinoceros	Uganda	NO	NA	NA	NA	NA	NA	NA	Uganda	Africa	2	33	FALSE	Terrestrial	Tropical and subtropical grasslands, savannas and shrublands	Afrotropical	Yes	No	No	NA	Number of individuals	Game department reports and aerial surveys	No	Diceros bicornis	CR	1983	2006	23	30	0	67.082	150	0	NA	NA	NA	NA	NA	NA
77	49	Pomeroy, D. and H. Tushabe (2004). The State of Uganda's Biodiversity 2004. The State of Uganda's Biodiversity - an analysis of trends, Makerere University Institute of Environment and Natural Resources.	Mammalia	Chiroptera	Pteropodidae	Eidolon	helvum	NA	(Kerr, 1792)	Straw-coloured fruit bat	Bat Valley, Kampala	NO	NA	NA	NA	NA	NA	NA	Uganda	Africa	0.33333	32.5833	TRUE	Terrestrial	Tropical and subtropical grasslands, savannas and shrublands	Afrotropical	Yes	No	No	NA	index of individuals	Unknown	No	Eidolon helvum	NT	1975	2005	30	121	121	56.5509	187	55	NA	NA	NA	NA	NA	187
78	50	Broten, M. D. and M. Said (1995). Population trends of ungulates in and around Kenya's Masai Mara Reserve. Serengeti II: Dynamics, Management and Conservation of an Ecosystem. A. R. E. Sinclair and P. Arcese, University of Chicago Press pp 169-193.| NERC Centre for Population Biology (1999). The Global Populations Dynamics Database. http://cpbnts1.bio.ic.ac.uk/gpdd/, Imperial College,.	Mammalia	Perissodactyla	Equidae	Equus	burchellii	NA	Gray, 1824	Burchell's zebra / Plains zebra / Common zebra	Narok District	BOTH	NA	NA	NA	NA	NA	NA	Kenya	Africa	-1.5	35	FALSE	Terrestrial	Tropical and subtropical grasslands, savannas and shrublands	Afrotropical	Yes	No	No	NA	Estimate - entire population	Aerial survey(systematic reconnaissance flights) and population modelling	No	Equus burchellii	NT	1983	1990	7	29068.6	26146	9160.83	45000	25216	NA	NA	NA	NA	NA	NA
79	51	Pomeroy, D. and H. Tushabe (2004). The State of Uganda's Biodiversity 2004. The State of Uganda's Biodiversity - an analysis of trends, Makerere University Institute of Environment and Natural Resources.| Pomeroy, D. (2006). The State of Uganda's Biodiversity 2006. The State of Uganda's Biodiversity - an analysis of trends, Makerere University Institute of Environment and Natural Resources. | UWA…	Mammalia	Perissodactyla	Equidae	Equus	burchellii	NA	Gray, 1824	Burchell's zebra / Plains zebra / Common zebra	Uganda	NO	NA	NA	NA	NA	NA	NA	Uganda	Africa	2	33	FALSE	Terrestrial	Tropical and subtropical grasslands, savannas and shrublands	Afrotropical	Yes	No	No	NA	Individuals	Game department reports and aerial surveys	No	Equus burchellii	NT	1983	2010	27	5570	4750	3312.52	5500	11814	NA	NA	NA	NA	NA	NA
80	52	Prins, H. H. T., and I. Douglas-Hamilton. 1990. Stability in a multi-species assemblage of large herbivores in East Africa. Oecologica 83:392- 400.	Mammalia	Perissodactyla	Equidae	Equus	burchellii	NA	Gray, 1824	Burchell's zebra / Plains zebra / Common zebra	Lake Manyara National Park	YES	Lake Manyara National Park	924	108.01	2	Federal or national ministry or agency	1960	Tanzania, United Republic Of	Africa	-3.5	35.75	TRUE	Terrestrial	Tropical and subtropical grasslands, savannas and shrublands	Afrotropical	Yes	No	No	NA	Number of individuals	Total count	No	Equus burchellii	NT	1970	1984	14	162	159	73.6071	75	255	75	NA	NA	NA	NA	156
81	53	Kingdon, J. (1997). The Kingdon Field Guide to African Mammals. New York, U.S.A., Academic Press, Harcourt Brace & Co.| Massicot, P. (1999). Animal Info: Mediterranean Monk Seal, Mountain Nyala and Hirola." from http://www.animalinfo.org/species/carnivor/monamona.htm, http://www.animalinfo.org/species/artiperi/damahunt.htm." http://www.animalinfo.org/species/artiperi/tragbuxt.htm.	Mammalia	Perissodactyla	Equidae	Equus	grevyi	NA	Oustalet, 1882	Grevy's zebra	Kenya	NO	NA	NA	NA	NA	NA	NA	Kenya	Africa	1	38	FALSE	Terrestrial	Tropical and subtropical grasslands, savannas and shrublands	Afrotropical	Yes	No	No	NA	Individuals	Unknown	No	Equus grevyi	EN	1977	1988	11	9000	9000	6646.8	13700	4300	NA	NA	NA	NA	NA	NA
82	54	Duncan, P. e. (1992). Zebras, Asses and Horses. An action plan of the conservation of wild equids." IUCN/SSC Equid Specialist Group.: 16."	Mammalia	Perissodactyla	Equidae	Equus	zebra	hartmannae	Matschie, 1898	Cape mountain zebra	Namibia	NO	NA	NA	NA	NA	NA	NA	Namibia	Africa	-22	17	FALSE	Terrestrial	Deserts and xeric shrublands	Afrotropical	No	Yes	No	NA	Individuals	Unknown	No	Equus zebra	VU	1989	1989	0	7300	7300	NA	7300	7300	NA	NA	NA	NA	NA	NA
83	55	IUCN/SSC Equid Specialist Group (2002). Equids: Zebras, Asses and Horses. Status survey and conservation action plan. P. D. e. Moehlman. Gland, Switzerland and Cambridge, UK, IUCN: 190pp.	Mammalia	Perissodactyla	Equidae	Equus	zebra	zebra	Matschie, 1898	Cape mountain zebra	South Africa, Total metapopulation	NO	NA	NA	NA	NA	NA	NA	South Africa	Africa	-30	26	FALSE	Terrestrial	Mediterranean forests, woodlands and scrub	Afrotropical	Yes	No	No	NA	Number of individuals	Count	No	Equus zebra	VU	1984	1998	14	698.333	630	310.51	420	1200	NA	NA	NA	NA	NA	NA
84	56	Pomeroy, D. and H. Tushabe (2004). The State of Uganda's Biodiversity 2004. The State of Uganda's Biodiversity - an analysis of trends, Makerere University Institute of Environment and Natural Resources.| Pomeroy, D. (2006). The State of Uganda's Biodiversity 2006. The State of Uganda's Biodiversity - an analysis of trends, Makerere University Institute of Environment and Natural Resources. | UWA…	Mammalia	Artiodactyla	Bovidae	Nanger	granti	brighti	Thomas, 1901	Grant's gazelle	Uganda	NO	NA	NA	NA	NA	NA	NA	Uganda	Africa	2	33	FALSE	Terrestrial	Tropical and subtropical grasslands, savannas and shrublands	Afrotropical	Yes	No	No	NA	Individuals	Game Department reports and aerial surveys	No	Nanger granti	LC	1983	2011	28	286.167	56	545.976	1400	57	NA	NA	NA	NA	NA	NA
85	57	Broten, M. D. and M. Said (1995). Population trends of ungulates in and around Kenya's Masai Mara Reserve. Serengeti II: Dynamics, Management and Conservation of an Ecosystem. A. R. E. Sinclair and P. Arcese, University of Chicago Press pp 169-193.| NERC Centre for Population Biology (1999). The Global Populations Dynamics Database. http://cpbnts1.bio.ic.ac.uk/gpdd/, Imperial College,.	Mammalia	Artiodactyla	Giraffidae	Giraffa	camelopardalis	NA	(Linnaeus, 1758)	Giraffe	Narok District	BOTH	NA	NA	NA	NA	NA	NA	Kenya	Africa	-1.5	35	FALSE	Terrestrial	Tropical and subtropical grasslands, savannas and shrublands	Afrotropical	Yes	No	No	NA	Estimate - entire population	Aerial survey(systematic reconnaissance flights) and population modelling	No	Giraffa camelopardalis	VU	1983	1990	7	2199.8	2063	619.686	3094	1559	NA	NA	NA	NA	NA	NA
86	58	Edroma, E. L. (1975). Wildlife Count in a Ugandan National Park." Oryx 13: 176-178."	Mammalia	Artiodactyla	Giraffidae	Giraffa	camelopardalis	NA	(Linnaeus, 1758)	Giraffe	Kidepo Valley National Park	YES	Kidepo Valley National Park	958	1430	2	Federal or national ministry or agency	1962	Uganda	Africa	3.88278	33.8744	TRUE	Terrestrial	Tropical and subtropical grasslands, savannas and shrublands	Afrotropical	Yes	No	No	NA	Individuals	aerial count	No	Giraffa camelopardalis	VU	1971	1975	4	120.5	120.5	62.9325	165	76	NA	165	NA	NA	NA	76
87	59	Prins, H. H. T., and I. Douglas-Hamilton. 1990. Stability in a multi-species assemblage of large herbivores in East Africa. Oecologica 83:392- 400.	Mammalia	Artiodactyla	Giraffidae	Giraffa	camelopardalis	NA	(Linnaeus, 1758)	Giraffe	Lake Manyara National Park	YES	Lake Manyara National Park	924	108.01	2	Federal or national ministry or agency	1960	Tanzania, United Republic Of	Africa	-3.5	35.75	TRUE	Terrestrial	Tropical and subtropical grasslands, savannas and shrublands	Afrotropical	Yes	No	No	NA	Number of individuals	Total count	No	Giraffa camelopardalis	VU	1970	1984	14	63.6	60	5.36656	60	66	60	NA	NA	NA	NA	60
88	60	East, R. (1998). African Antelope database. Occasional paper of the IUCN Species Survival Commision No. 21. I. S. A. S. Group. Gland, Switzerland and Cambridge, UK., IUCN.	Mammalia	Artiodactyla	Giraffidae	Giraffa	camelopardalis	NA	(Linnaeus, 1758)	Giraffe	Niger	NO	NA	NA	NA	NA	NA	NA	Niger	Africa	16	8	FALSE	Terrestrial	Tropical and subtropical grasslands, savannas and shrublands	Afrotropical	Yes	No	No	NA	Number of individuals	Unknown	No	Giraffa camelopardalis	VU	1988	1998	10	84	84	22.6274	100	68	NA	NA	NA	NA	NA	NA
89	61	East, R. (1998). African Antelope database. Occasional paper of the IUCN Species Survival Commision No. 21. I. S. A. S. Group. Gland, Switzerland and Cambridge, UK., IUCN.	Mammalia	Artiodactyla	Giraffidae	Giraffa	camelopardalis	thornicrofti	(Linnaeus, 1758)	Giraffe	Luangwa Valley	BOTH	NA	NA	NA	NA	NA	NA	Zambia	Africa	-13	31.5	TRUE	Terrestrial	Tropical and subtropical grasslands, savannas and shrublands	Afrotropical	Yes	No	No	NA	Individuals	Unknown	No	Giraffa camelopardalis	VU	1980	1980	0	450	450	NA	450	450	NA	NA	NA	NA	NA	NA
90	62	Ugandan National Environment Action Plan Secretariat (1995). The National Environment Action Plan for Uganda. Chapter 2: The state of the environment." The National Environment Action Plan for Uganda. from http://easd.org.za/afenstr/Uganda/n952.htm (look under 2.3 wildlife resources)."	Mammalia	Artiodactyla	Giraffidae	Giraffa	camelopardalis	NA	(Linnaeus, 1758)	Giraffe	Murchison (or Kabarenga) Falls National Park	YES	Murchison Falls National Park	956	3877	2	Federal or national ministry or agency	1952	Uganda	Africa	2.14611	31.8111	TRUE	Terrestrial	Tropical and subtropical grasslands, savannas and shrublands	Afrotropical	Yes	No	No	NA	Number of individuals	Unknown	No	Giraffa camelopardalis	VU	1991	1991	0	80	80	NA	80	80	NA	NA	NA	NA	NA	NA
91	63	East, R. (1998). African Antelope database. Occasional paper of the IUCN Species Survival Commision No. 21. I. S. A. S. Group. Gland, Switzerland and Cambridge, UK., IUCN.	Mammalia	Artiodactyla	Giraffidae	Giraffa	camelopardalis	tippelskirchi	(Linnaeus, 1758)	Giraffe	Serengeti National Park	YES	Serengeti National Park	916	13039.5	2	Federal or national ministry or agency	1951	Tanzania, United Republic Of	Africa	-2.33333	34.8333	TRUE	Terrestrial	Tropical and subtropical grasslands, savannas and shrublands	Afrotropical	Yes	No	No	NA	Individuals	Unknown	No	Giraffa camelopardalis	VU	1990	1996	6	7500	7500	1880.9	8830	6170	NA	NA	NA	NA	NA	NA
92	64	Pomeroy, D. and H. Tushabe (2004). The State of Uganda's Biodiversity 2004. The State of Uganda's Biodiversity - an analysis of trends, Makerere University Institute of Environment and Natural Resources.| Pomeroy, D. (2006). The State of Uganda's Biodiversity 2006. The State of Uganda's Biodiversity - an analysis of trends, Makerere University Institute of Environment and Natural Resources. | UWA…	Mammalia	Artiodactyla	Giraffidae	Giraffa	camelopardalis	rothschildi	(Linnaeus, 1758)	Giraffe	Uganda	NO	NA	NA	NA	NA	NA	NA	Uganda	Africa	2	33	FALSE	Terrestrial	Tropical and subtropical grasslands, savannas and shrublands	Afrotropical	Yes	No	No	NA	Individuals	Game Department reports and aerial surveys	No	Giraffa camelopardalis	VU	1983	2010	27	386.833	254.5	295.547	350	984	NA	NA	NA	NA	NA	NA
93	65	Pomeroy, D. and H. Tushabe (2004). The State of Uganda's Biodiversity 2004. The State of Uganda's Biodiversity - an analysis of trends, Makerere University Institute of Environment and Natural Resources.| Pomeroy, D. (2006). The State of Uganda's Biodiversity 2006. The State of Uganda's Biodiversity - an analysis of trends, Makerere University Institute of Environment and Natural Resources.| Pome…	Mammalia	Primates	Hominidae	Gorilla	beringei	beringei	Matschie, 1903	Mountain gorilla / Eastern lowland gorilla	Virunga Range, Uganda, Rwanda, DRC	BOTH	NA	NA	NA	NA	NA	NA	Uganda, Rwanda, Congo, The Democratic Republic Of The	Africa	-1.16667	29.5833	TRUE	Terrestrial	Tropical and subtropical moist broadleaf forests	Afrotropical	Yes	No	No	NA	Number of individuals	Unspecified census	No	Gorilla beringei	CR	1972	2010	38	324.714	293	80.5868	274	480	NA	NA	274	NA	NA	NA
94	66	Pomeroy, D. and H. Tushabe (2004). The State of Uganda's Biodiversity 2004. The State of Uganda's Biodiversity - an analysis of trends, Makerere University Institute of Environment and Natural Resources.| Pomeroy, D. (2006). The State of Uganda's Biodiversity 2006. The State of Uganda's Biodiversity - an analysis of trends, Makerere University Institute of Environment and Natural Resources.| Pome…	Mammalia	Primates	Hominidae	Gorilla	beringei	beringei	Matschie, 1903	Mountain gorilla / Eastern lowland gorilla	Bwindi Impenetrable Forest Park, Uganda	YES	Bwindi Impenetrable Forest Park	18437	327	2	Federal or national ministry or agency	1991	Uganda	Africa	-1.03306	29.6997	TRUE	Terrestrial	Tropical and subtropical moist broadleaf forests	Afrotropical	Yes	No	No	NA	Number of individuals	Unspecified census	No	Gorilla beringei	CR	1990	2011	21	324	300	43.359	300	400	NA	NA	NA	NA	NA	NA
95	67	WWF-UK (2004). Endangered mountain gorillas defy odds: population increases by 17%." from http://www.wwf.org.uk/news/n_0000001087.asp."	Mammalia	Primates	Hominidae	Gorilla	beringei	beringei	Matschie, 1903	Mountain gorilla / Eastern lowland gorilla	Total - Uganda, Rwanda, DR Congo (used border of three for coordinates)	NO	NA	NA	NA	NA	NA	NA	Congo, The Democratic Republic Of The, Rwanda, Uganda	Africa	-1.3925	29.5953	FALSE	Terrestrial	Tropical and subtropical moist broadleaf forests	Afrotropical	Yes	No	No	NA	Individuals	Census	No	Gorilla beringei	CR	1989	2002	13	647	647	38.1838	620	674	NA	NA	NA	NA	NA	NA
96	68	Yamagiwa, J., N. Mwanza, et al. (1993). A census of the eastern lowland gorillas Gorilla gorilla graueri in Kahuzi-Biega National Park with reference to mountain gorillas G. g. beringei in the Virunga Region, Zaire." Biological Conservation 64(1): 83-89."	Mammalia	Primates	Hominidae	Gorilla	beringei	graueri	Matschie, 1903	Mountain gorilla / Eastern lowland gorilla	Kahuzi-Biega National Park, Democratic Republic of Congo	YES	Kahuzi-Biega National Park	1082	6689.37	2	NA	1970	Congo, The Democratic Republic Of The	Africa	-2.30158	28.6964	TRUE	Terrestrial	Tropical and subtropical moist broadleaf forests	Afrotropical	Yes	No	No	NA	Individuals	Census	No	Gorilla beringei	CR	1978	1990	12	244.667	240	24.3379	240	271	NA	NA	NA	NA	NA	NA
97	69	IUCN/SSC Antelope Specialist Group, Ed. (1990). Antelopes: Global Survey and Regional Action Plans: Part 3. West and Central Africa. Antelopes: Global Survey and Regional Action Plans., IUCN.	Mammalia	Artiodactyla	Bovidae	Hippotragus	equinus	NA	?‚Äö. Geoffroy Saint-Hilaire, 1803	Roan antelope	Bamingui-Bangoran National Park, Central African Republic	YES	Bamingui-Bangoran National Park	639	11191.1	2	NA	1933	Central African Republic	Africa	8	19.5	TRUE	Terrestrial	Tropical and subtropical grasslands, savannas and shrublands	Afrotropical	Yes	No	No	NA	Individuals	Unknown	No	Hippotragus equinus	LC	1980	1990	10	815.333	576	509.102	576	1400	NA	NA	NA	NA	NA	NA
98	70	IUCN/SSC Antelope Specialist Group, Ed. (1990). Antelopes: Global Survey and Regional Action Plans: Part 3. West and Central Africa. Antelopes: Global Survey and Regional Action Plans., IUCN.	Mammalia	Artiodactyla	Bovidae	Hippotragus	equinus	NA	?‚Äö. Geoffroy Saint-Hilaire, 1803	Roan antelope	St. Floris National Park, Central African Republic	YES	St. Floris National Park	16792	18908.7	NA	NA	1988	Central African Republic	Africa	9	21.5	TRUE	Terrestrial	Tropical and subtropical grasslands, savannas and shrublands	Afrotropical	Yes	No	No	NA	Individuals	Unknown	No	Hippotragus equinus	LC	1980	1985	5	972	972	681.651	1454	490	NA	NA	NA	NA	NA	NA
99	71	Fischer, F. and K. E. Linsenmair (2001). Decreases in ungulate population densities. Examples from the Comoe National Park, Ivory Coast." Biological Conservation 101(2): 131-135."	Mammalia	Artiodactyla	Bovidae	Hippotragus	equinus	NA	?‚Äö. Geoffroy Saint-Hilaire, 1803	Roan antelope	Como√© National Park, Ivory Coast	YES	Como√© National Park	7523	11491.6	2	Government-delegated management	1968	C√¥te d'Ivoire	Africa	9	-4	TRUE	Terrestrial	Tropical and subtropical grasslands, savannas and shrublands	Afrotropical	Yes	No	No	NA	Number of individuals	Road transect survey	No	Hippotragus equinus	LC	1978	1998	20	1125	1150	492.443	1700	500	NA	NA	NA	NA	NA	NA
100	72	Beudels, R. C., S. M. Durant, et al. (1992). Assessing the Risks of Extinction for Local-Populations of Roan Antelope Hippotragus-Equinus." Biological Conservation 61(2): 107-116."	Mammalia	Artiodactyla	Bovidae	Hippotragus	equinus	NA	?‚Äö. Geoffroy Saint-Hilaire, 1803	Roan antelope	Parc National de l'Akagera, Rwanda	YES	Parc National de l'Akagera	862	1121.93	2	Federal or national ministry or agency	1934	Rwanda	Africa	-1.63694	30.7092	TRUE	Terrestrial	Tropical and subtropical dry broadleaf forests	Afrotropical	Yes	No	No	NA	Individuals	Unknown	No	Hippotragus equinus	LC	1972	1992	20	156.333	150	16.4418	150	144	NA	NA	150	NA	NA	NA
101	73	Pomeroy, D. and H. Tushabe (2004). The State of Uganda's Biodiversity 2004. The State of Uganda's Biodiversity - an analysis of trends, Makerere University Institute of Environment and Natural Resources.| Pomeroy, D. (2006). The State of Uganda's Biodiversity 2006. The State of Uganda's Biodiversity - an analysis of trends, Makerere University Institute of Environment and Natural Resources. | UWA…	Mammalia	Artiodactyla	Bovidae	Hippotragus	equinus	NA	?‚Äö. Geoffroy Saint-Hilaire, 1803	Roan antelope	Uganda	NO	NA	NA	NA	NA	NA	NA	Uganda	Africa	2	33	FALSE	Terrestrial	Tropical and subtropical grasslands, savannas and shrublands	Afrotropical	Yes	No	No	NA	Individuals	Game department reports and aerial surveys	No	Hippotragus equinus	LC	1983	2011	28	51.5714	11	109.699	300	20	NA	NA	NA	NA	NA	NA
102	74	Nicholls, A. O., P. C. Viljoen, et al. (1996). Evaluating population persistence of censused and unmanaged herbivore populations from the Kruger National Park, South Africa." Biological Conservation 76(1): 57-67."	Mammalia	Artiodactyla	Bovidae	Hippotragus	equinus	NA	?‚Äö. Geoffroy Saint-Hilaire, 1803	Roan antelope	Kruger National Park, South Africa	YES	Kruger National Park	873	19169.2	NA	Federal or national ministry or agency	1926	South Africa	Africa	-23.8333	31.5	TRUE	Terrestrial	Tropical and subtropical grasslands, savannas and shrublands	Afrotropical	Yes	No	No	NA	Population number	Aerial census	No	Hippotragus equinus	LC	1983	1992	9	247	225	125.371	350	85	NA	NA	NA	NA	NA	NA
103	75	IUCN/SSC Antelope Specialist Group, Ed. (1988). Antelopes: Global Survey and Regional Action Plans: Part 1. East and Northeast Africa. Antelopes: Global Survey and Regional Action Plans., IUCN.	Mammalia	Artiodactyla	Bovidae	Hippotragus	niger	NA	Harris, 1838	Sable antelope	Selous Game Reserve, Tanzania	YES	Selous Game Reserve	1399	44000	4	Federal or national ministry or agency	1905	Tanzania, United Republic Of	Africa	-9	37.5	TRUE	Terrestrial	Tropical and subtropical grasslands, savannas and shrublands	Afrotropical	Yes	No	No	NA	Individuals	Unknown	No	Hippotragus niger	LC	1976	1988	12	7200	7500	2662.71	9700	7500	NA	NA	NA	NA	NA	NA
104	76	East, R. (1998). African Antelope database. Occasional paper of the IUCN Species Survival Commision No. 21. I. S. A. S. Group. Gland, Switzerland and Cambridge, UK., IUCN.	Mammalia	Artiodactyla	Bovidae	Hippotragus	niger	NA	Harris, 1838	Sable antelope	Kruger National Park, South Africa	YES	Kruger National Park	873	19169.2	NA	Federal or national ministry or agency	1926	South Africa	Africa	-23.8333	31.5	TRUE	Terrestrial	Tropical and subtropical grasslands, savannas and shrublands	Afrotropical	Yes	No	No	NA	Individuals	Unknown	No	Hippotragus niger	LC	1980	1993	13	1575	1575	940.452	2240	910	NA	NA	NA	NA	NA	NA
105	77	Fischer, F. and K. E. Linsenmair (2001). Decreases in ungulate population densities. Examples from the Comoe National Park, Ivory Coast." Biological Conservation 101(2): 131-135."	Mammalia	Artiodactyla	Bovidae	Kobus	ellipsiprymnus	NA	(Ogilby, 1833)	Waterbuck	Como√© National Park, Ivory Coast.	YES	Como√© National Park	7523	11491.6	2	Government-delegated management	1968	C√¥te d'Ivoire	Africa	9	-4	TRUE	Terrestrial	Tropical and subtropical grasslands, savannas and shrublands	Afrotropical	Yes	No	No	NA	Number of individuals	Road transect / survey	No	Kobus ellipsiprymnus	LC	1978	1998	20	700	650	424.264	1200	300	NA	NA	NA	NA	NA	NA
106	78	Pomeroy, D. and H. Tushabe (2004). The State of Uganda's Biodiversity 2004. The State of Uganda's Biodiversity - an analysis of trends, Makerere University Institute of Environment and Natural Resources.| Pomeroy, D. (2006). The State of Uganda's Biodiversity 2006. The State of Uganda's Biodiversity - an analysis of trends, Makerere University Institute of Environment and Natural Resources.| UWA …	Mammalia	Artiodactyla	Bovidae	Kobus	ellipsiprymnus	NA	(Ogilby, 1833)	Waterbuck	Uganda	NO	NA	NA	NA	NA	NA	NA	Uganda	Africa	2	33	FALSE	Terrestrial	Tropical and subtropical grasslands, savannas and shrublands	Afrotropical	Yes	No	No	NA	Individuals	Game department reports and aerial surveys	No	Kobus ellipsiprymnus	LC	1983	2011	28	8143.57	7334	3620.39	8000	13128	NA	NA	NA	NA	NA	NA
107	79	Pomeroy, D. and H. Tushabe (2004). The State of Uganda's Biodiversity 2004. The State of Uganda's Biodiversity - an analysis of trends, Makerere University Institute of Environment and Natural Resources.| Pomeroy, D. (2006). The State of Uganda's Biodiversity 2006. The State of Uganda's Biodiversity - an analysis of trends, Makerere University Institute of Environment and Natural Resources.| UWA …	Mammalia	Artiodactyla	Bovidae	Kobus	kob	NA	Erxleben, 1777	Kob	Uganda	NO	NA	NA	NA	NA	NA	NA	Uganda	Africa	2	33	FALSE	Terrestrial	Tropical and subtropical grasslands, savannas and shrublands	Afrotropical	Yes	No	No	NA	Individuals	Game department reports and aerial surveys	No	Kobus kob	LC	1983	2011	28	41537.7	41994	7952	40000	54080	NA	NA	NA	NA	NA	NA
108	80	Fischer, F. and K. E. Linsenmair (2001). Decreases in ungulate population densities. Examples from the Comoe National Park, Ivory Coast." Biological Conservation 101(2): 131-135."	Mammalia	Artiodactyla	Bovidae	Kobus	kob	kob	Erxleben, 1777	Kob	Como√© National Park, Ivory Coast	YES	Como√© National Park	7523	11491.6	2	Government-delegated management	1968	C√¥te d'Ivoire	Africa	9	-4	TRUE	Terrestrial	Tropical and subtropical grasslands, savannas and shrublands	Afrotropical	Yes	No	No	NA	Number of individuals	Road transect / survey	No	Kobus kob	LC	1978	1998	20	29875	29700	26709.2	50000	4400	NA	NA	NA	NA	NA	NA
110	82	UNEP-WCMC (1997 (Last update)). Garamba National Park Democratic Republic of the Congo." http://www.wcmc.org.uk/protected_areas/data/wh/garamba.html."	Mammalia	Proboscidea	Elephantidae	Loxodonta	africana	NA	(Blumenbach, 1797)	African elephant	Garamba National Park, Democratic Republic of Congo	YES	Garamba National Park	1083	5000	2	NA	1938	Congo, The Democratic Republic Of The	Africa	4.15972	29.4989	TRUE	Terrestrial	Tropical and subtropical dry broadleaf forests	Afrotropical	Yes	No	No	NA	Number of individuals	Unknown	No	Loxodonta africana	EN	1979	1994	15	13058.3	11175	6217.73	20000	11175	NA	NA	NA	NA	NA	NA
111	83	Whyte, I. (2004). Ecosystem resources influencing elephant populations:History of the KNP elephant population. Elephant effects on biodiversity: An assessment of curretn knowledge and understanding as a basis for elephant management in SANparks.	Mammalia	Proboscidea	Elephantidae	Loxodonta	africana	NA	(Blumenbach, 1797)	African elephant	Kruger National Park	YES	Kruger National Park	873	19169.2	NA	Federal or national ministry or agency	1926	South Africa	Africa	-23.8333	31.5	TRUE	Terrestrial	Tropical and subtropical grasslands, savannas and shrublands	Afrotropical	Yes	No	No	NA	Individuals	Helicopter count	No	Loxodonta africana	EN	1970	2004	34	8095.83	7800	1159.79	8200	11454	8200	8700	7800	7500	7800	7600
112	84	Whyte, I. (2004). Ecosystem resources influencing elephant populations:History of the KNP elephant population. Elephant effects on biodiversity: An assessment of curretn knowledge and understanding as a basis for elephant management in SANparks.	Mammalia	Proboscidea	Elephantidae	Loxodonta	africana	NA	(Blumenbach, 1797)	African elephant	Kruger National Park, South Africa	YES	Kruger National Park	873	19169.2	NA	Federal or national ministry or agency	1926	South Africa	Africa	-23.8333	31.5	TRUE	Terrestrial	Tropical and subtropical grasslands, savannas and shrublands	Afrotropical	Yes	No	No	NA	Number of individuals	Census	No	Loxodonta africana	EN	1970	2000	30	7930.43	7592	686.503	8350	9248	8350	NA	NA	NA	NA	7456
113	85	Prins, H. H. T., and I. Douglas-Hamilton. 1990. Stability in a multi-species assemblage of large herbivores in East Africa. Oecologica 83:392- 400.	Mammalia	Proboscidea	Elephantidae	Loxodonta	africana	NA	(Blumenbach, 1797)	African elephant	Lake Manyara National Park, Tanzania	YES	Lake Manyara National Park	924	108.01	2	Federal or national ministry or agency	1960	Tanzania, United Republic Of	Africa	-3.5	35.75	TRUE	Terrestrial	Tropical and subtropical grasslands, savannas and shrublands	Afrotropical	Yes	No	No	NA	Number of individuals	Total count	No	Loxodonta africana	EN	1970	1984	14	424.4	427	45.7581	427	373	427	NA	NA	NA	NA	386
114	86	Broten, M. D. and M. Said (1995). Population trends of ungulates in and around Kenya's Masai Mara Reserve. Serengeti II: Dynamics, Management and Conservation of an Ecosystem. A. R. E. Sinclair and P. Arcese, University of Chicago Press pp 169-193.| NERC Centre for Population Biology (1999). The Global Populations Dynamics Database. http://cpbnts1.bio.ic.ac.uk/gpdd/, Imperial College,.	Mammalia	Proboscidea	Elephantidae	Loxodonta	africana	NA	(Blumenbach, 1797)	African elephant	Narok district, Kenya	BOTH	NA	NA	NA	NA	NA	NA	Kenya	Africa	-1.5	35	FALSE	Terrestrial	Tropical and subtropical grasslands, savannas and shrublands	Afrotropical	Yes	No	No	NA	Estimate - entire population	Aerial survey(systematic reconnaissance flights) and population modelling	No	Loxodonta africana	EN	1983	1990	7	903.8	1080	445.104	1413	1151	NA	NA	NA	NA	NA	NA
115	87	Pomeroy, D. and H. Tushabe (2004). The State of Uganda's Biodiversity 2004. The State of Uganda's Biodiversity - an analysis of trends, Makerere University Institute of Environment and Natural Resources.| Pomeroy, D. (2006). The State of Uganda's Biodiversity 2006. The State of Uganda's Biodiversity - an analysis of trends, Makerere University Institute of Environment and Natural Resources.	Mammalia	Proboscidea	Elephantidae	Loxodonta	africana	NA	(Blumenbach, 1797)	African elephant	Uganda	NO	NA	NA	NA	NA	NA	NA	Uganda	Africa	2	33	FALSE	Terrestrial	Tropical and subtropical grasslands, savannas and shrublands	Afrotropical	Yes	No	No	NA	Individuals	Game department reports and aerial surveys	No	Loxodonta africana	EN	1983	2006	23	2580.2	2391	938.592	2000	4210	NA	NA	NA	NA	NA	NA
116	88	Edroma, E. L. (1980). Road to Extermination in Uganda." Oryx 15(5): 451-452."	Mammalia	Proboscidea	Elephantidae	Loxodonta	africana	NA	(Blumenbach, 1797)	African elephant	Uganda	NO	NA	NA	NA	NA	NA	NA	Uganda	Africa	2	33	FALSE	Terrestrial	Tropical and subtropical grasslands, savannas and shrublands	Afrotropical	Yes	No	No	NA	Number of individuals	Census	No	Loxodonta africana	EN	1973	1980	7	10500	5000	13102.2	30000	2000	NA	NA	NA	30000	NA	NA
117	89	Burrows, R. (1995). Demographic changes and social consequences in wild dogs, 1964 -1992. Serengeti II: Dynamics, Management and Conservation of an Ecosystem. A. R. E. Sinclair and P. Arcese, University of Chicago Press pp 400-420.| NERC Centre for Population Biology (1999). The Global Populations Dynamics Database. http://cpbnts1.bio.ic.ac.uk/gpdd/, Imperial College,.	Mammalia	Carnivora	Canidae	Lycaon	pictus	NA	(Temminck, 1820)	African wild dog	Serengeti National Park & Ngorongoro Conservation Area, Tanzania	YES	NA	NA	NA	NA	NA	NA	Tanzania, United Republic Of	Africa	-3.16667	35.5833	TRUE	Terrestrial	Tropical and subtropical grasslands, savannas and shrublands	Afrotropical	Yes	No	No	NA	Number of individuals	Count of yearlings and adults	No	Lycaon pictus	EN	1970	1992	22	28.65	27	16.825	77	0	77	NA	NA	42	44	59
118	90	Woodroffe, R. and J. R. Ginsberg (1999). Conserving the African wild dog Lycaon pictus. I. Diagnosing and treating causes of decline." Oryx 33(2): 132-142."	Mammalia	Carnivora	Canidae	Lycaon	pictus	NA	(Temminck, 1820)	African wild dog	Zimbabwe	NO	NA	NA	NA	NA	NA	NA	Zimbabwe	Africa	-19	29	FALSE	Terrestrial	Tropical and subtropical grasslands, savannas and shrublands	Afrotropical	Yes	No	No	NA	Number of individuals	Estimate	No	Lycaon pictus	EN	1976	1999	23	600	650	177.951	600	700	NA	NA	NA	NA	NA	NA
119	91	Mills, G. and WWF South Africa (2000). African wild dog. LM via J Loh.	Mammalia	Carnivora	Canidae	Lycaon	pictus	NA	(Temminck, 1820)	African wild dog	Kruger National Park, South Africa	YES	Kruger National Park	873	19169.2	NA	Federal or national ministry or agency	1926	South Africa	Africa	-23.8333	31.5	TRUE	Terrestrial	Tropical and subtropical grasslands, savannas and shrublands	Afrotropical	Yes	No	No	NA	Number of individuals	Unknown	No	Lycaon pictus	EN	1970	2000	30	345.714	350	92.8901	250	350	250	NA	NA	NA	NA	220
120	92	Leirs, H., N. Stenseth, et al. (1997). Stochastic seasonality and nonlinear density-dependent factors regulate population size in an African rodent. ." Nature 389: pp. 176-180 | NERC Centre for Population Biology (1999). The Global Populations Dynamics Database. http://cpbnts1.bio.ic.ac.uk/gpdd/, Imperial College."	Mammalia	Rodentia	Muridae	Mastomys	natalensis	NA	(Smith, 1834)	African rat / Natal multimammate mouse	Morongoro region, Tanzania	NO	NA	NA	NA	NA	NA	NA	Tanzania, United Republic Of	Africa	-6.85	37.6333	TRUE	Terrestrial	Tropical and subtropical grasslands, savannas and shrublands	Afrotropical	Yes	No	No	NA	Estimated number of individuals - March	Capture-mark-recapture	No	Mastomys natalensis	LC	1987	1996	9	95	50	130.336	325	25	NA	NA	NA	NA	NA	NA
121	93	Pomeroy, D. and H. Tushabe (2004). The State of Uganda's Biodiversity 2004. The State of Uganda's Biodiversity - an analysis of trends, Makerere University Institute of Environment and Natural Resources.| Pomeroy, D. (2006). The State of Uganda's Biodiversity 2006. The State of Uganda's Biodiversity - an analysis of trends, Makerere University Institute of Environment and Natural Resources.	Mammalia	Artiodactyla	Bovidae	Oryx	dammah	NA	Cretzschmar, 1827	Oryx	Uganda	NO	NA	NA	NA	NA	NA	NA	Uganda	Africa	2	33	FALSE	Terrestrial	Tropical and subtropical grasslands, savannas and shrublands	Afrotropical	No	Yes	No	NA	Individuals	Game department reports and aerial surveys	No	Oryx dammah	EW	1983	2006	23	40	0	89.4427	200	0	NA	NA	NA	NA	NA	NA
122	94	Fischer, F. and K. E. Linsenmair (2001). Decreases in ungulate population densities. Examples from the Comoe National Park, Ivory Coast." Biological Conservation 101(2): 131-135."	Mammalia	Artiodactyla	Bovidae	Ourebia	ourebi	NA	Zimmerman, 1783	Oribi	Como√© National Park, Ivory Coast	YES	Como√© National Park	7523	11491.6	2	Government-delegated management	1968	C√¥te d'Ivoire	Africa	9	-4	TRUE	Terrestrial	Tropical and subtropical grasslands, savannas and shrublands	Afrotropical	Yes	No	No	NA	Number of individuals	Road transect / survey	No	Ourebia ourebi	LC	1978	1998	20	15875	15150	14745.3	26000	2200	NA	NA	NA	NA	NA	NA
123	95	Arinaitwe, H., D. Pomeroy, et al. (2000). The State of Uganda's Biodiversity 2000. The State of Uganda's Biodiversity - an analysis of trends, Makerere University Institute of Environment and Natural Resources.| Pomeroy, D. (2006). The State of Uganda's Biodiversity 2006. The State of Uganda's Biodiversity - an analysis of trends, Makerere University Institute of Environment and Natural Resources…	Mammalia	Carnivora	Felidae	Panthera	leo	NA	Linnaeus, 1758	African lion / Asiatic lion	QE Conservation Area, Ishasha sector, Uganda	YES	Queen Elizabeth National Park	957	2056	2	Federal or national ministry or agency	1952	Uganda	Africa	-0.25	30.1864	TRUE	Terrestrial	Tropical and subtropical moist broadleaf forests	Afrotropical	Yes	No	No	NA	Individuals	Unknown	No	Panthera leo	VU	1977	2008	31	27.6667	29	7.14143	34	19	NA	NA	NA	NA	NA	NA
124	96	Arinaitwe, H., D. Pomeroy, et al. (2000). The State of Uganda's Biodiversity 2000. The State of Uganda's Biodiversity - an analysis of trends, Makerere University Institute of Environment and Natural Resources.	Mammalia	Carnivora	Felidae	Panthera	leo	NA	Linnaeus, 1758	African lion / Asiatic lion	QE Conservation Area, Mweya, Uganda	YES	Queen Elizabeth National Park	957	2056	2	Federal or national ministry or agency	1952	Uganda	Africa	-0.25	30.1864	TRUE	Terrestrial	Tropical and subtropical moist broadleaf forests	Afrotropical	Yes	No	No	NA	Individuals	Unknown	No	Panthera leo	VU	1976	1998	22	25	25	0	25	25	NA	NA	NA	NA	NA	NA
125	97	Pomeroy, D. and P. Mwima (2002). The State of Uganda's Biodiversity 2002. The State of Uganda's Biodiversity - an analysis of trends, Makerere University Institute of Environment and Natural Resources.	Mammalia	Carnivora	Felidae	Panthera	leo	NA	Linnaeus, 1758	African lion / Asiatic lion	QE Conservation Area, Northern sector	YES	Queen Elizabeth National Park	957	2056	2	Federal or national ministry or agency	1952	Uganda	Africa	-0.25	30.1864	TRUE	Terrestrial	Tropical and subtropical moist broadleaf forests	Afrotropical	Yes	No	No	NA	Individuals	Unknown	No	Panthera leo	VU	1998	2002	4	42	42	9.89949	49	35	NA	NA	NA	NA	NA	NA
126	98	Pomeroy, D. and H. Tushabe (2004). The State of Uganda's Biodiversity 2004. The State of Uganda's Biodiversity - an analysis of trends, Makerere University Institute of Environment and Natural Resources.	Mammalia	Carnivora	Felidae	Panthera	leo	NA	Linnaeus, 1758	African lion / Asiatic lion	QE Conservation Area, whole park	YES	Queen Elizabeth National Park	957	2056	2	Federal or national ministry or agency	1952	Uganda	Africa	-0.25	30.1864	TRUE	Terrestrial	Tropical and subtropical moist broadleaf forests	Afrotropical	Yes	No	No	NA	Individuals	Unknown	No	Panthera leo	VU	1975	2004	29	100	103	10.8167	109	88	NA	NA	NA	NA	NA	109
127	99	Packer, C., A. E. Pusey, et al. (1991). Case-Study of a Population Bottleneck - Lions of the Ngorongoro Crater." Conservation Biology 5(2): 219-230."	Mammalia	Carnivora	Felidae	Panthera	leo	NA	Linnaeus, 1758	African lion / Asiatic lion	Ngorongoro Crater	YES	Ngorongoro Conservation Area	2010	8094.4	NA	NA	1979	Tanzania, United Republic Of	Africa	-3.16667	35.5833	TRUE	Terrestrial	Tropical and subtropical grasslands, savannas and shrublands	Afrotropical	Yes	No	No	NA	Number of individuals	Estimate - census	No	Panthera leo	VU	1975	1989	14	95	100	19.2873	100	80	NA	NA	NA	NA	NA	100
128	100	Hanby, J. P., J. D. Boycott, et al. (1995). Ecology, demograpghy and behaviour of lions in two contrasting habitats: Ngorongoro Crater and the Serengeti Plains. Serengeti II: Dynamics, Management and Conservation of an Ecosystem. A. R. E. Sinclair and P. Arcese, University of Chicago Press pp 315 - 331.| NERC Centre for Population Biology (1999). The Global Populations Dynamics Database. http://c…	Mammalia	Carnivora	Felidae	Panthera	leo	NA	Linnaeus, 1758	African lion / Asiatic lion	Serengeti Plains, Tanzania	BOTH	NA	NA	NA	NA	NA	NA	Tanzania, United Republic Of	Africa	-3.16667	35.5833	TRUE	Terrestrial	Tropical and subtropical grasslands, savannas and shrublands	Afrotropical	Yes	No	No	NA	Number of individuals	Count of resident females over 4 years old	No	Panthera leo	VU	1974	1990	16	36.0588	38	6.65649	23	36	NA	NA	NA	NA	23	30
129	101	Prins, H. H. T., and I. Douglas-Hamilton. 1990. Stability in a multi-species assemblage of large herbivores in East Africa. Oecologica 83:392- 400.	Mammalia	Primates	Cercopithecidae	Papio	hamadryas	NA	(Linnaeus, 1758)	Baboon	Lake Manyara National Park, Tanzania	YES	Lake Manyara National Park	924	108.01	2	Federal or national ministry or agency	1960	Tanzania, United Republic Of	Africa	-3.5	35.75	TRUE	Terrestrial	Tropical and subtropical grasslands, savannas and shrublands	Afrotropical	Yes	No	No	NA	Number of individuals	Total count	No	Papio hamadryas	LC	1970	1984	14	460	450	41.833	400	500	400	NA	NA	NA	NA	450
130	102	Stephens, P. A., C. A. d'Sa, et al. (2001). Impact of livestock and settlement on the large mammalian wildlife of Bale Mountains National Park, southern Ethiopia." Biological Conservation 100: 307-322."	Mammalia	Artiodactyla	Suidae	Phacochoerus	africanus	NA	Gmelin, 1788	Common warthog / Desert warthog	Gaysay, Bale Mountains National Park, Ethiopia	YES	Bale Mountains National Park	2281	215	2	Federal or national ministry or agency	1969	Ethiopia	Africa	7.16667	39.7167	TRUE	Terrestrial	Montane grasslands and shrublands	Afrotropical	Yes	No	No	NA	Mean encounter rate /km-1	Road count	No	Phacochoerus africanus	LC	1983	1997	14	3.275	3.25	1.01902	2.7	2.3	NA	NA	NA	NA	NA	NA
131	103	Fischer, F. and K. E. Linsenmair (2001). Decreases in ungulate population densities. Examples from the Comoe National Park, Ivory Coast." Biological Conservation 101(2): 131-135."	Mammalia	Artiodactyla	Suidae	Phacochoerus	africanus	NA	Gmelin, 1788	Common warthog / Desert warthog	Como√© National Park, Ivory Coast	YES	Como√© National Park	7523	11491.6	2	Government-delegated management	1968	C√¥te d'Ivoire	Africa	9	-4	TRUE	Terrestrial	Tropical and subtropical grasslands, savannas and shrublands	Afrotropical	Yes	No	No	NA	Number of individuals	Road transect / survey	No	Phacochoerus africanus	LC	1978	1998	20	3325	3700	2126.62	4900	700	NA	NA	NA	NA	NA	NA
132	104	Medley, K. E. (1993). Primate Conservation along the Tana River, Kenya: An examination of the forest habitat." Conservation Biology 7(1): 110."	Mammalia	Primates	Cercopithecidae	Piliocolobus	rufomitratus	NA	Peters, 1879	Eastern red colobus / Tana River red colobus	Tana River National Primate Reserve, Kenya	YES	Tana River National Primate Reserve	2299	169	2	Federal or national ministry or agency	1976	Kenya	Africa	-1.91667	40.1167	TRUE	Terrestrial	Tropical and subtropical moist broadleaf forests	Afrotropical	Yes	No	No	NA	Number of individuals	Census	No	Piliocolobus rufomitratus	CR	1975	1985	10	925	925	954.594	1600	250	NA	NA	NA	NA	NA	1600
133	105	Arinaitwe, H., D. Pomeroy, et al. (2000). The State of Uganda's Biodiversity 2000. The State of Uganda's Biodiversity - an analysis of trends, Makerere University Institute of Environment and Natural Resources.| Pomeroy, D. (2010). The State of Uganda's Biodiversity 2010. The State of Uganda's Biodiversity - an analysis of trends, Makerere University Institute of Environment and Natural Resources.	Mammalia	Primates	Cercopithecidae	Piliocolobus	tephrosceles	NA	Elliot, 1907	Ugandan red colobus	K30, Kibale National Park, Uganda	YES	Kibale National Park	40002	766	2	Federal or national ministry or agency	NA	Uganda	Africa	0.56667	30.3667	TRUE	Terrestrial	Tropical and subtropical moist broadleaf forests	Afrotropical	Yes	No	No	NA	Number of groups per km squared	Census - observation on line transect	No	Piliocolobus tephrosceles	EN	1975	2006	31	5.1325	5.41	0.617812	5.36	4.21	NA	NA	NA	NA	NA	5.36
134	106	Action Comores (2003). How many Livingstone's flying foxes are there in the Comores?" Action Comores. from http://ibis.nott.ac.uk/Action-Comores/ac_howmany.htm."	Mammalia	Chiroptera	Pteropodidae	Pteropus	livingstonii	NA	Gray, 1866	Livingstone's flying fox	Comoros	NO	NA	NA	NA	NA	NA	NA	Comoros	Africa	-11.6833	43.2667	FALSE	Terrestrial	Tropical and subtropical moist broadleaf forests	Afrotropical	Yes	No	No	NA	Number of individuals	Surveys and Roost Monitoring	No	Pteropus livingstonii	CR	1994	2003	9	873.25	883	312.955	527	1200	NA	NA	NA	NA	NA	NA
135	107	Mickleburgh, S. P., A. M. Hutson, et al. (1992). Old world fruit bats: An action plan for thier conservation. Gland, Switzerland.	Mammalia	Chiroptera	Pteropodidae	Pteropus	rodricensis	NA	Dobson, 1878	Rodrigues flying fox	Rodrigues, Mauritius, Indian Ocean	NO	NA	NA	NA	NA	NA	NA	Mauritius	Africa	-19.7	63.4167	FALSE	Terrestrial	Tropical and subtropical moist broadleaf forests	Afrotropical	Yes	No	No	NA	Total number of individuals seen	Observation	No	Pteropus rodricensis	EN	1978	1991	13	313.833	300	206.88	151	350	NA	NA	NA	NA	NA	NA
136	108	Entwhistle, A. and N. Corp (1997). Status and distribution of the Pemba flying fox Pteropus voeltzkowi." Oryx 31(2): 135-142."	Mammalia	Chiroptera	Pteropodidae	Pteropus	voeltzkowi	NA	Matschie, 1909	Pemba flying fox	Pemba Island, Tanzania, Indian Ocean	NO	NA	NA	NA	NA	NA	NA	Tanzania, United Republic Of	Africa	-5.16667	39.8	TRUE	Terrestrial	Mangroves	Afrotropical	Yes	No	No	NA	Number of individuals	Survey - count	No	Pteropus voeltzkowi	VU	1992	1995	3	4025	4025	1449.57	3000	5050	NA	NA	NA	NA	NA	NA
137	109	IUCN/SSC Antelope Specialist Group, Ed. (1989). Antelopes: Global Survey and Regional Action Plans: Part 2.Southern and South-central Africa. Antelopes: Global Survey and Regional Action Plans,, IUCN.	Mammalia	Artiodactyla	Bovidae	Redunca	fulvorufula	NA	Afzelius, 1815	Mountain reedbuck / Western mountain reedbuck	Orange Free State, South Africa	NO	NA	NA	NA	NA	NA	NA	South Africa	Africa	-29	26	FALSE	Terrestrial	Montane grasslands and shrublands	Afrotropical	Yes	No	No	NA	Number of individuals	Game survey - estimate	No	Redunca fulvorufula	EN	1971	1986	15	22750	22750	3181.98	20500	25000	NA	20500	NA	NA	NA	NA
138	110	Stephens, P. A., C. A. d'Sa, et al. (2001). Impact of livestock and settlement on the large mammalian wildlife of Bale Mountains National Park, southern Ethiopia." Biological Conservation 100: 307-322."	Mammalia	Artiodactyla	Bovidae	Redunca	redunca	NA	Pallas, 1767	Bohar reedbuck / Bohor reedbuck	Gaysay, Bale Mountains National Park, Ethiopia	YES	Bale Mountains National Park	2281	215	2	Federal or national ministry or agency	1969	Ethiopia	Africa	7.16667	39.7167	TRUE	Terrestrial	Montane grasslands and shrublands	Afrotropical	Yes	No	No	NA	Mean encounter rate /km-1	Road count	No	Redunca redunca	LC	1983	1997	14	20.5167	13.1	32.3286	17	2.8	NA	NA	NA	NA	NA	NA
139	111	Stephens, P. A., C. A. d'Sa, et al. (2001). Impact of livestock and settlement on the large mammalian wildlife of Bale Mountains National Park, southern Ethiopia." Biological Conservation 100: 307-322."	Mammalia	Artiodactyla	Bovidae	Sylvicapra	grimmia	NA	Linnaeus, 1758	Common duiker / Grey duiker	Gaysay, Bale Mountains National Park, Ethiopia	YES	Bale Mountains National Park	2281	215	2	Federal or national ministry or agency	1969	Ethiopia	Africa	7.16667	39.7167	TRUE	Terrestrial	Montane grasslands and shrublands	Afrotropical	Yes	No	No	NA	Mean encounter rate /km-1	Road count	No	Sylvicapra grimmia	LC	1983	1997	14	0.360833	0.325	0.223219	0.28	0.05	NA	NA	NA	NA	NA	NA
140	112	Fischer, F. and K. E. Linsenmair (2001). Decreases in ungulate population densities. Examples from the Comoe National Park, Ivory Coast." Biological Conservation 101(2): 131-135."	Mammalia	Artiodactyla	Bovidae	Sylvicapra	grimmia	NA	Linnaeus, 1758	Common duiker / Grey duiker	Como√© National Park, Ivory Coast	YES	Como√© National Park	7523	11491.6	2	Government-delegated management	1968	C√¥te d'Ivoire	Africa	9	-4	TRUE	Terrestrial	Tropical and subtropical grasslands, savannas and shrublands	Afrotropical	Yes	No	No	NA	Number of individuals	Road transect / survey	No	Sylvicapra grimmia	LC	1978	1998	20	2225	2300	1848.2	3600	300	NA	NA	NA	NA	NA	NA
141	113	East, R. (1998). African Antelope database. Occasional paper of the IUCN Species Survival Commision No. 21. I. S. A. S. Group. Gland, Switzerland and Cambridge, UK., IUCN.	Mammalia	Artiodactyla	Bovidae	Syncerus	caffer	NA	Sparrman, 1779	African buffalo / Cape buffalo	Garamba National Park, Democratic Republic of Congo	YES	Garamba National Park	1083	5000	2	NA	1938	Congo, The Democratic Republic Of The	Africa	4.15972	29.4989	TRUE	Terrestrial	Tropical and subtropical grasslands, savannas and shrublands	Afrotropical	Yes	No	No	NA	Number of individuals	Estimate	No	Syncerus caffer	NT	1976	1995	19	44060	53000	15484.5	53000	26180	NA	NA	NA	NA	NA	NA
142	114	Fischer, F. and K. E. Linsenmair (2001). Decreases in ungulate population densities. Examples from the Comoe National Park, Ivory Coast." Biological Conservation 101(2): 131-135."	Mammalia	Artiodactyla	Bovidae	Syncerus	caffer	NA	Sparrman, 1779	African buffalo / Cape buffalo	Como√© National Park, Ivory Coast	YES	Como√© National Park	7523	11491.6	2	Government-delegated management	1968	C√¥te d'Ivoire	Africa	9	-4	TRUE	Terrestrial	Tropical and subtropical grasslands, savannas and shrublands	Afrotropical	Yes	No	No	NA	Number of individuals	Road transect /survey	No	Syncerus caffer	NT	1978	1998	20	4175	3800	3081.53	3000	4600	NA	NA	NA	NA	NA	NA
143	115	Broten, M. D. and M. Said (1995). Population trends of ungulates in and around Kenya's Masai Mara Reserve. Serengeti II: Dynamics, Management and Conservation of an Ecosystem. A. R. E. Sinclair and P. Arcese, University of Chicago Press pp 169-193.| NERC Centre for Population Biology (1999). The Global Populations Dynamics Database. http://cpbnts1.bio.ic.ac.uk/gpdd/, Imperial College,.	Mammalia	Artiodactyla	Bovidae	Syncerus	caffer	NA	Sparrman, 1779	African buffalo / Cape buffalo	Narok District, Kenya	BOTH	NA	NA	NA	NA	NA	NA	Kenya	Africa	-1.5	35	FALSE	Terrestrial	Tropical and subtropical grasslands, savannas and shrublands	Afrotropical	Yes	No	No	NA	Estimate - entire population	Aerial survey(systematic reconnaissance flights) and population modelling	No	Syncerus caffer	NT	1983	1990	7	12262.8	13286	5904.33	18017	13286	NA	NA	NA	NA	NA	NA
144	116	East, R. (1998). African Antelope database. Occasional paper of the IUCN Species Survival Commision No. 21. I. S. A. S. Group. Gland, Switzerland and Cambridge, UK., IUCN.	Mammalia	Artiodactyla	Bovidae	Syncerus	caffer	NA	Sparrman, 1779	African buffalo / Cape buffalo	Tsavo, Kenya	BOTH	NA	NA	NA	NA	NA	NA	Kenya	Africa	-3	38.6667	FALSE	Terrestrial	Tropical and subtropical grasslands, savannas and shrublands	Afrotropical	Yes	No	No	NA	Number of individuals	Estimate	No	Syncerus caffer	NT	1991	1997	6	20040	20040	20576.8	34590	5490	NA	NA	NA	NA	NA	NA
145	117	Prins, H. H. T., and I. Douglas-Hamilton. 1990. Stability in a multi-species assemblage of large herbivores in East Africa. Oecologica 83:392- 400.	Mammalia	Artiodactyla	Bovidae	Syncerus	caffer	NA	Sparrman, 1779	African buffalo / Cape buffalo	Lake Manyara National Park, Tanzania	YES	Lake Manyara National Park	924	108.01	2	Federal or national ministry or agency	1960	Tanzania, United Republic Of	Africa	-3.5	35.75	TRUE	Terrestrial	Tropical and subtropical grasslands, savannas and shrublands	Afrotropical	Yes	No	No	NA	Number of individuals	Total count	No	Syncerus caffer	NT	1970	1984	14	1860	1823	216.833	1548	2097	1548	NA	NA	NA	NA	1823
146	118	Runyoro, V. R., H. Hofer, et al. (1995). Long term trends in the herbivore populations of the Ngorongoro Crater, Tanzania. Serengeti II: Dynamics, Management and Conservation of an Ecosystem. A. R. E. Sinclair and P. Arcese, University of Chicago Press pp 146 - 168.| NERC Centre for Population Biology (1999). The Global Populations Dynamics Database. http://cpbnts1.bio.ic.ac.uk/gpdd/, Imperial Co…	Mammalia	Artiodactyla	Bovidae	Syncerus	caffer	NA	Sparrman, 1779	African buffalo / Cape buffalo	Ngorongoro Crater	YES	Ngorongoro Conservation Area	2010	8094.4	NA	NA	1979	Tanzania, United Republic Of	Africa	-3.18333	35.5333	TRUE	Terrestrial	Tropical and subtropical grasslands, savannas and shrublands	Afrotropical	Yes	No	No	NA	Number of individuals - Dry season	Estimate of entire population	No	Syncerus caffer	NT	1972	1992	20	958.462	800	919.926	10	1500	NA	NA	10	100	50	150
147	119	Runyoro, V. R., H. Hofer, et al. (1995). Long term trends in the herbivore populations of the Ngorongoro Crater, Tanzania. Serengeti II: Dynamics, Management and Conservation of an Ecosystem. A. R. E. Sinclair and P. Arcese, University of Chicago Press pp 146 - 168.| NERC Centre for Population Biology (1999). The Global Populations Dynamics Database. http://cpbnts1.bio.ic.ac.uk/gpdd/, Imperial Co…	Mammalia	Artiodactyla	Bovidae	Syncerus	caffer	NA	Sparrman, 1779	African buffalo / Cape buffalo	Ngorongoro Crater	YES	Ngorongoro Conservation Area	2010	8094.4	NA	NA	1979	Tanzania, United Republic Of	Africa	-3.18333	35.5333	TRUE	Terrestrial	Tropical and subtropical grasslands, savannas and shrublands	Afrotropical	Yes	No	No	NA	Number of individuals - Wet season	Estimate of entire population	No	Syncerus caffer	NT	1970	1992	22	1797.5	1650	1530.17	100	6000	100	10	150	1000	750	800
148	120	Dublin, H. T., A. R. E. Sinclair, et al. (1990). Does competition regulate ungulate populations? Further evidence from Serengeti, Tanzania." Oecologica. 82: 283-288.| NERC Centre for Population Biology (1999). The Global Populations Dynamics Database. http://cpbnts1.bio.ic.ac.uk/gpdd/, Imperial College."	Mammalia	Artiodactyla	Bovidae	Syncerus	caffer	NA	Sparrman, 1779	African buffalo / Cape buffalo	Serengeti	BOTH	NA	NA	NA	NA	NA	NA	Tanzania, United Republic Of	Africa	-3.16667	35.5833	TRUE	Terrestrial	Tropical and subtropical grasslands, savannas and shrublands	Afrotropical	Yes	No	No	NA	Number of individuals	Total count	No	Syncerus caffer	NT	1970	1986	16	60165.3	62803	15559.1	62803	43456	62803	NA	NA	NA	NA	74237
149	121	Ugandan National Environment Action Plan Secretariat (1995). The National Environment Action Plan for Uganda. Chapter 2: The state of the environment." The National Environment Action Plan for Uganda. from http://easd.org.za/afenstr/Uganda/n952.htm (look under 2.3 wildlife resources)."	Mammalia	Artiodactyla	Bovidae	Syncerus	caffer	NA	Sparrman, 1779	African buffalo / Cape buffalo	Murchison (or Kabarenga) Falls National Park, Uganda	YES	Murchison Falls National Park	956	3877	2	Federal or national ministry or agency	1952	Uganda	Africa	2.14611	31.8111	TRUE	Terrestrial	Tropical and subtropical grasslands, savannas and shrublands	Afrotropical	Yes	No	No	NA	Number of individuals	Unknown	No	Syncerus caffer	NT	1991	1991	0	1600	1600	NA	1600	1600	NA	NA	NA	NA	NA	NA
150	122	Ugandan National Environment Action Plan Secretariat (1995). The National Environment Action Plan for Uganda. Chapter 2: The state of the environment." The National Environment Action Plan for Uganda. from http://easd.org.za/afenstr/Uganda/n952.htm (look under 2.3 wildlife resources)."	Mammalia	Artiodactyla	Bovidae	Syncerus	caffer	NA	Sparrman, 1779	African buffalo / Cape buffalo	Queen Elizabeth (or Ruwenzori) National Park, Uganda	YES	Queen Elizabeth National Park	957	2056	2	Federal or national ministry or agency	1952	Uganda	Africa	-0.06667	30	TRUE	Terrestrial	Tropical and subtropical moist broadleaf forests	Afrotropical	Yes	No	No	NA	Number of individuals	Unknown	No	Syncerus caffer	NT	1991	1991	0	5000	5000	NA	5000	5000	NA	NA	NA	NA	NA	NA
151	123	Pomeroy, D. and H. Tushabe (2004). The State of Uganda's Biodiversity 2004. The State of Uganda's Biodiversity - an analysis of trends, Makerere University Institute of Environment and Natural Resources.| Pomeroy, D. (2006). The State of Uganda's Biodiversity 2006. The State of Uganda's Biodiversity - an analysis of trends, Makerere University Institute of Environment and Natural Resources.|UWA (…	Mammalia	Artiodactyla	Bovidae	Syncerus	caffer	NA	Sparrman, 1779	African buffalo / Cape buffalo	Uganda	NO	NA	NA	NA	NA	NA	NA	Uganda	Africa	2	33	FALSE	Terrestrial	Tropical and subtropical grasslands, savannas and shrublands	Afrotropical	Yes	No	No	NA	Number of individuals	Game department reports and aerial surveys	No	Syncerus caffer	NT	1983	2011	28	21756.9	21565	4718	25000	21639	NA	NA	NA	NA	NA	NA
152	124	East, R. (1998). African Antelope database. Occasional paper of the IUCN Species Survival Commision No. 21. I. S. A. S. Group. Gland, Switzerland and Cambridge, UK., IUCN.	Mammalia	Artiodactyla	Bovidae	Syncerus	caffer	NA	Sparrman, 1779	African buffalo / Cape buffalo	Kruger National Park, South Africa	YES	Kruger National Park	873	19169.2	NA	Federal or national ministry or agency	1926	South Africa	Africa	-23.8333	31.5	TRUE	Terrestrial	Tropical and subtropical grasslands, savannas and shrublands	Afrotropical	Yes	No	No	NA	Number of individuals	Estimate	No	Syncerus caffer	NT	1985	1997	12	20666.7	19500	6331.14	27500	19500	NA	NA	NA	NA	NA	NA
153	125	East, R. (1998). African Antelope database. Occasional paper of the IUCN Species Survival Commision No. 21. I. S. A. S. Group. Gland, Switzerland and Cambridge, UK., IUCN.	Mammalia	Artiodactyla	Bovidae	Taurotragus	derbianus	derbianus	Gray, 1847	Giant eland / Derby's eland	Niokolo-Koba National Park, Senegal	YES	Niokolo-Koba National Park	865	9130	2	Federal or national ministry or agency	1954	Senegal	Africa	13	-13	TRUE	Terrestrial	Tropical and subtropical grasslands, savannas and shrublands	Afrotropical	Yes	No	No	NA	Number of individuals	Unknown	No	Taurotragus derbianus	VU	1980	1997	17	263.75	177.5	231.134	600	100	NA	NA	NA	NA	NA	NA
154	126	Pomeroy, D. and H. Tushabe (2004). The State of Uganda's Biodiversity 2004. The State of Uganda's Biodiversity - an analysis of trends, Makerere University Institute of Environment and Natural Resources.| Pomeroy, D. (2006). The State of Uganda's Biodiversity 2006. The State of Uganda's Biodiversity - an analysis of trends, Makerere University Institute of Environment and Natural Resources.	Mammalia	Artiodactyla	Bovidae	Taurotragus	derbianus	NA	Gray, 1847	Giant eland / Derby's eland	Uganda	NO	NA	NA	NA	NA	NA	NA	Uganda	Africa	2	33	FALSE	Terrestrial	Tropical and subtropical grasslands, savannas and shrublands	Afrotropical	Yes	No	No	NA	Number of individuals	See notes	No	Taurotragus derbianus	VU	1983	2006	23	0	0	0	0	0	NA	NA	NA	NA	NA	NA
155	127	Broten, M. D. and M. Said (1995). Population trends of ungulates in and around Kenya's Masai Mara Reserve. Serengeti II: Dynamics, Management and Conservation of an Ecosystem. A. R. E. Sinclair and P. Arcese, University of Chicago Press pp 169-193.| NERC Centre for Population Biology (1999). The Global Populations Dynamics Database. http://cpbnts1.bio.ic.ac.uk/gpdd/, Imperial College,.	Mammalia	Artiodactyla	Bovidae	Taurotragus	oryx	NA	Pallas, 1766	Common eland / Eland	Narok District, Kenya	BOTH	NA	NA	NA	NA	NA	NA	Kenya	Africa	-1.5	35	FALSE	Terrestrial	Tropical and subtropical grasslands, savannas and shrublands	Afrotropical	Yes	No	No	NA	Estimate - entire population	Aerial survey(systematic reconnaissance flights) and population modelling	No	Taurotragus oryx	LC	1983	1990	7	972.8	1023	618.73	579	1272	NA	NA	NA	NA	NA	NA
156	128	Pomeroy, D. and H. Tushabe (2004). The State of Uganda's Biodiversity 2004. The State of Uganda's Biodiversity - an analysis of trends, Makerere University Institute of Environment and Natural Resources.| Pomeroy, D. (2006). The State of Uganda's Biodiversity 2006. The State of Uganda's Biodiversity - an analysis of trends, Makerere University Institute of Environment and Natural Resources. | UWA…	Mammalia	Artiodactyla	Bovidae	Taurotragus	oryx	NA	Pallas, 1766	Common eland / Eland	Uganda	NO	NA	NA	NA	NA	NA	NA	Uganda	Africa	2	33	FALSE	Terrestrial	Tropical and subtropical grasslands, savannas and shrublands	Afrotropical	Yes	No	No	NA	Number of individuals	Game department reports and aerial surveys	No	Taurotragus oryx	LC	1983	2010	27	776.667	475	528.019	1500	1409	NA	NA	NA	NA	NA	NA
157	129	IUCN/SSC Antelope Specialist Group, Ed. (1988). Antelopes: Global Survey and Regional Action Plans: Part 1. East and Northeast Africa. Antelopes: Global Survey and Regional Action Plans., IUCN.	Mammalia	Artiodactyla	Bovidae	Taurotragus	oryx	NA	Pallas, 1766	Common eland / Eland	Akagera National Park and Mutara Hunting Reserve, Rwanda	YES	Akagera National Park and Mutara Hunting Reserve	NA	NA	NA	NA	NA	Rwanda	Africa	-2	30	TRUE	Terrestrial	Tropical and subtropical grasslands, savannas and shrublands	Afrotropical	Yes	No	No	NA	Number of individuals	Aerial census	No	Taurotragus oryx	LC	1982	1982	0	425	425	NA	425	425	NA	NA	NA	NA	NA	NA
158	130	East, R. (1998). African Antelope database. Occasional paper of the IUCN Species Survival Commision No. 21. I. S. A. S. Group. Gland, Switzerland and Cambridge, UK., IUCN.	Mammalia	Artiodactyla	Bovidae	Taurotragus	oryx	NA	Pallas, 1766	Common eland / Eland	Namibia	NO	NA	NA	NA	NA	NA	NA	Namibia	Africa	-22	17	FALSE	Terrestrial	Tropical and subtropical grasslands, savannas and shrublands	Afrotropical	Yes	No	No	NA	Number of individuals on farmland	Aerial count	No	Taurotragus oryx	LC	1972	1992	20	18400	18400	14990.7	7800	29000	NA	NA	7800	NA	NA	NA
159	131	East, R. (1998). African Antelope database. Occasional paper of the IUCN Species Survival Commision No. 21. I. S. A. S. Group. Gland, Switzerland and Cambridge, UK., IUCN.	Mammalia	Artiodactyla	Bovidae	Taurotragus	oryx	NA	Pallas, 1766	Common eland / Eland	Tsavo National Park, Kenya	YES	Tsavo National Park	NA	NA	NA	NA	NA	Kenya	Africa	-3	38.6667	TRUE	Terrestrial	Tropical and subtropical grasslands, savannas and shrublands	Afrotropical	Yes	No	No	NA	Number of individuals	Aerial count	No	Taurotragus oryx	LC	1991	1997	6	5360	5360	6505.38	9960	760	NA	NA	NA	NA	NA	NA
160	132	East, R. (1998). African Antelope database. Occasional paper of the IUCN Species Survival Commision No. 21. I. S. A. S. Group. Gland, Switzerland and Cambridge, UK., IUCN.	Mammalia	Artiodactyla	Bovidae	Tragelaphus	angasii	NA	Angas, 1849	Nyala	Malawi	NO	NA	NA	NA	NA	NA	NA	Malawi	Africa	-13.5	34	FALSE	Terrestrial	Tropical and subtropical grasslands, savannas and shrublands	Afrotropical	Yes	No	No	NA	Number of individuals	Estimate	No	Tragelaphus angasii	LC	1981	1985	4	3150	3150	1626.35	4300	2000	NA	NA	NA	NA	NA	NA
161	133	Massicot, P. (1999). Animal Info: Mountain Nyala." from http://www.animalinfo.org/species/artiperi/tragbuxt.htm."	Mammalia	Artiodactyla	Bovidae	Tragelaphus	buxtoni	NA	Lydekker, 1910	Mountain nayala	Ethiopia	NO	NA	NA	NA	NA	NA	NA	Ethiopia	Africa	8	38	FALSE	Terrestrial	Montane grasslands and shrublands	Afrotropical	Yes	No	No	NA	Number of individuals	Unknown	No	Tragelaphus buxtoni	EN	1970	1988	18	5000	5000	2828.43	7000	3000	7000	NA	NA	NA	NA	NA
162	134	Hillman, J. (1986). Conservation in Bale National Park, Ethiopia." Oryx. 20(2): 89-94."	Mammalia	Artiodactyla	Bovidae	Tragelaphus	buxtoni	NA	Lydekker, 1910	Mountain nayala	Ethiopia	NO	NA	NA	NA	NA	NA	NA	Ethiopia	Africa	7.1	39.7833	FALSE	Terrestrial	Montane grasslands and shrublands	Afrotropical	Yes	No	No	NA	Number of individuals	Estimate	No	Tragelaphus buxtoni	EN	1986	1986	0	2250	2250	NA	2250	2250	NA	NA	NA	NA	NA	NA
163	135	Stephens, P. A., C. A. d'Sa, et al. (2001). Impact of livestock and settlement on the large mammalian wildlife of Bale Mountains National Park, southern Ethiopia." Biological Conservation 100: 307-322."	Mammalia	Artiodactyla	Bovidae	Tragelaphus	buxtoni	NA	Lydekker, 1910	Mountain nayala	Gaysay, Bale Mountains National Park, Ethiopia	YES	Bale Mountains National Park	2281	215	2	Federal or national ministry or agency	1969	Ethiopia	Africa	7.16667	39.7167	TRUE	Terrestrial	Montane grasslands and shrublands	Afrotropical	Yes	No	No	NA	Mean encounter rate /km-1	Road count	No	Tragelaphus buxtoni	EN	1983	1997	14	17.0833	19.75	9.50319	26.5	3	NA	NA	NA	NA	NA	NA
164	136	Stephens, P. A., C. A. d'Sa, et al. (2001). Impact of livestock and settlement on the large mammalian wildlife of Bale Mountains National Park, southern Ethiopia." Biological Conservation 100: 307-322."	Mammalia	Artiodactyla	Bovidae	Tragelaphus	buxtoni	NA	Lydekker, 1910	Mountain nayala	Gojera, Bale Mountains National Park, Ethiopia	YES	Bale Mountains National Park	2281	215	2	Federal or national ministry or agency	1969	Ethiopia	Africa	7.16667	39.75	TRUE	Terrestrial	Montane grasslands and shrublands	Afrotropical	Yes	No	No	NA	Mean encounter rate /km-1	Road count	No	Tragelaphus buxtoni	EN	1986	1997	11	2.14286	2.1	1.37217	2.1	0	NA	NA	NA	NA	NA	NA
165	137	Stephens, P. A., C. A. d'Sa, et al. (2001). Impact of livestock and settlement on the large mammalian wildlife of Bale Mountains National Park, southern Ethiopia." Biological Conservation 100: 307-322."	Mammalia	Artiodactyla	Bovidae	Tragelaphus	buxtoni	NA	Lydekker, 1910	Mountain nayala	Sanetti Plateau, Bale Mountains National Park, Ethiopia	YES	Bale Mountains National Park	2281	215	2	Federal or national ministry or agency	1969	Ethiopia	Africa	7.16667	39.75	TRUE	Terrestrial	Montane grasslands and shrublands	Afrotropical	Yes	No	No	NA	Mean encounter rate /km-1	Road count	No	Tragelaphus buxtoni	EN	1984	1997	13	0.0108333	0	0.0208625	0.072	0	NA	NA	NA	NA	NA	NA
166	138	Refera, B. and A. Bekele (2004). Population status and structure of mountain nyala in the Bale Mountains National Park, Ethiopia." African Journal of Ecology 42(1): 1-7."	Mammalia	Artiodactyla	Bovidae	Tragelaphus	buxtoni	NA	Lydekker, 1910	Mountain nayala	Bale Mountain National Park, Ethiopia	YES	Bale Mountains National Park	2281	215	2	Federal or national ministry or agency	1969	Ethiopia	Africa	6.75	39.75	TRUE	Terrestrial	Montane grasslands and shrublands	Afrotropical	Yes	No	No	NA	Number of individuals (estimated)	Total count	No	Tragelaphus buxtoni	EN	1970	2001	31	1008.14	875	524.664	1000	707	1000	NA	NA	NA	NA	500
167	139	East, R. (1998). African Antelope database. Occasional paper of the IUCN Species Survival Commision No. 21. I. S. A. S. Group. Gland, Switzerland and Cambridge, UK., IUCN.	Mammalia	Artiodactyla	Bovidae	Tragelaphus	buxtoni	NA	Lydekker, 1910	Mountain nayala	Ethopia, (Not including Bale National Park)	NO	NA	NA	NA	NA	NA	NA	Ethiopia	Africa	8	38	FALSE	Terrestrial	Montane grasslands and shrublands	Afrotropical	Yes	No	No	NA	Number of individuals	Estimate	No	Tragelaphus buxtoni	EN	1985	1995	10	1500	1500	0	1500	1500	NA	NA	NA	NA	NA	NA
168	140	Prins, H. H. T., and I. Douglas-Hamilton. 1990. Stability in a multi-species assemblage of large herbivores in East Africa. Oecologica 83:392- 400.	Mammalia	Artiodactyla	Bovidae	Tragelaphus	scriptus	NA	Pallas, 1766	Bushbuck	Lake Manyara National Park, Tanzania	YES	Lake Manyara National Park	924	108.01	2	Federal or national ministry or agency	1960	Tanzania, United Republic Of	Africa	-3.5	35.75	TRUE	Terrestrial	Tropical and subtropical grasslands, savannas and shrublands	Afrotropical	Yes	No	No	NA	Number of individuals	Total count	No	Tragelaphus scriptus	LC	1970	1984	14	44	50	13.4164	20	50	20	NA	NA	NA	NA	50
169	141	Stephens, P. A., C. A. d'Sa, et al. (2001). Impact of livestock and settlement on the large mammalian wildlife of Bale Mountains National Park, southern Ethiopia." Biological Conservation 100: 307-322."	Mammalia	Artiodactyla	Bovidae	Tragelaphus	scriptus	NA	Pallas, 1766	Bushbuck	Gaysay, Bale Mountains National Park, Ethiopia	YES	Bale Mountains National Park	2281	215	2	Federal or national ministry or agency	1969	Ethiopia	Africa	7.16667	39.7167	TRUE	Terrestrial	Montane grasslands and shrublands	Afrotropical	Yes	No	No	NA	Mean encounter rate /km-1	Road count	No	Tragelaphus scriptus	LC	1983	1997	14	0.554167	0.49	0.344818	0.98	0.25	NA	NA	NA	NA	NA	NA
170	142	Fischer, F. and K. E. Linsenmair (2001). Decreases in ungulate population densities. Examples from the Comoe National Park, Ivory Coast." Biological Conservation 101(2): 131-135."	Mammalia	Artiodactyla	Bovidae	Tragelaphus	scriptus	NA	Pallas, 1766	Bushbuck	Como√© National Park, Ivory Coast	YES	Como√© National Park	7523	11491.6	2	Government-delegated management	1968	C√¥te d'Ivoire	Africa	9	-4	TRUE	Terrestrial	Tropical and subtropical grasslands, savannas and shrublands	Afrotropical	Yes	No	No	NA	Number of individuals	Road transect / survey	No	Tragelaphus scriptus	LC	1978	1998	20	4150	2850	4012.07	10000	900	NA	NA	NA	NA	NA	NA
171	143	IUCN/SSC Antelope Specialist Group, Ed. (1988). Antelopes: Global Survey and Regional Action Plans: Part 1. East and Northeast Africa. Antelopes: Global Survey and Regional Action Plans., IUCN.	Mammalia	Artiodactyla	Bovidae	Tragelaphus	spekii	NA	Speke, 1863	Sitatunga	Saiwa swamp, Kenya	NO	NA	NA	NA	NA	NA	NA	Kenya	Africa	1.13333	34.7	TRUE	Terrestrial	Tropical and subtropical grasslands, savannas and shrublands	Afrotropical	Yes	No	No	NA	Number of individuals	Unknown	No	Tragelaphus spekii	LC	1980	1980	0	100	100	NA	100	100	NA	NA	NA	NA	NA	NA
172	144	East, R. (1998). African Antelope database. Occasional paper of the IUCN Species Survival Commision No. 21. I. S. A. S. Group. Gland, Switzerland and Cambridge, UK., IUCN.	Mammalia	Artiodactyla	Bovidae	Tragelaphus	strepsiceros	NA	Pallas, 1766	Greater kudu	Namibia	NO	NA	NA	NA	NA	NA	NA	Namibia	Africa	-22	17	FALSE	Terrestrial	Tropical and subtropical grasslands, savannas and shrublands	Afrotropical	Yes	No	No	NA	Number of individuals on private farmland	Estimate	No	Tragelaphus strepsiceros	LC	1982	1992	10	148000	148000	73539.1	96000	200000	NA	NA	NA	NA	NA	NA
173	145	Owen-Smith, N. (1990). Demography of a Large Herbivore, the Greater Kudu Tragelaphus-Strepsiceros, in Relation to Rainfall." Journal of Animal Ecology 59(3): 893-913.| NERC Centre for Population Biology (1999). The Global Populations Dynamics Database. http://cpbnts1.bio.ic.ac.uk/gpdd/, Imperial College."	Mammalia	Artiodactyla	Bovidae	Tragelaphus	strepsiceros	NA	Pallas, 1766	Greater kudu	Pretorius Kop, Kruger National Park, South Africa	YES	Kruger National Park	873	19169.2	NA	Federal or national ministry or agency	1926	South Africa	Africa	-23.8333	31.5	TRUE	Terrestrial	Tropical and subtropical grasslands, savannas and shrublands	Afrotropical	Yes	No	No	NA	Density of individuals per square km	Total count - observations	No	Tragelaphus strepsiceros	LC	1974	1984	10	3.29091	3.5	0.684769	3.2	2.2	NA	NA	NA	NA	3.2	3.6
174	146	Owen-Smith, N. (1990). Demography of a Large Herbivore, the Greater Kudu Tragelaphus-Strepsiceros, in Relation to Rainfall." Journal of Animal Ecology 59(3): 893-913.| NERC Centre for Population Biology (1999). The Global Populations Dynamics Database. http://cpbnts1.bio.ic.ac.uk/gpdd/, Imperial College."	Mammalia	Artiodactyla	Bovidae	Tragelaphus	strepsiceros	NA	Pallas, 1766	Greater kudu	Tshokwane, Kruger National Park, South Africa	YES	Kruger National Park	873	19169.2	NA	Federal or national ministry or agency	1926	South Africa	Africa	-23.8333	31.5	TRUE	Terrestrial	Tropical and subtropical grasslands, savannas and shrublands	Afrotropical	Yes	No	No	NA	Number of individuals per square km	Total count - observations	No	Tragelaphus strepsiceros	LC	1974	1984	10	2.38636	2.5	0.436515	1.8	2.5	NA	NA	NA	NA	1.8	2.55
192	147	Massicot, P. (1999, May 23, 2006). Animal Info - Northern Hairy Nosed Wombat." Animal Info. Retrieved 30/08/06 from http://www.animalinfo.org/species/lasikref.htm."	Mammalia	Diprotodontia	Vombatidae	Lasiorhinus	krefftii	NA	(Owen, 1873)	Northern hairy-nosed wombat	Australia	NO	NA	NA	NA	NA	NA	NA	Australia	Oceania	-25	135	FALSE	Terrestrial	Tropical and subtropical grasslands, savannas and shrublands	Australasia	Yes	No	No	NA	Number of individuals	Unknown	No	Lasiorhinus krefftii	CR	1981	2003	22	64.1667	63.5	37.8387	25	113	NA	NA	NA	NA	NA	NA
193	148	Australian Government: Department of Environment and Heritage (2006, Friday, 19-May-2006 10:26:12 EST). Population estimates and trends." Kangaroos - Australia's best-known animals. Retrieved 30/08/06 from http://www.deh.gov.au/biodiversity/trade-use/wild-harvest/kangaroo/index.html."	Mammalia	Diprotodontia	Macropodidae	Macropus	fuliginosus	fuliginosus	Desmarest, 1817	Western grey kangaroo	Australia	NO	NA	NA	NA	NA	NA	NA	Australia	Oceania	-23.7	133.883	FALSE	Terrestrial	Temperate grasslands, savannas and shrublands	Australasia	Yes	No	No	NA	Population estimate (individuals)	Aerial and ground survey	No	Macropus fuliginosus	LC	2001	2005	4	3089048	3019320	504220	3424992	2625708	NA	NA	NA	NA	NA	NA
194	149	Australian Government: Department of Environment and Heritage (2006, Friday, 19-May-2006 10:26:12 EST). Population estimates and trends." Kangaroos - Australia's best-known animals. Retrieved 30/08/06 from http://www.deh.gov.au/biodiversity/trade-use/wild-harvest/kangaroo/index.html."	Mammalia	Diprotodontia	Macropodidae	Macropus	giganteus	tasmaniensis	Le Souef, 1923	Eastern grey kangaroo	Australia	NO	NA	NA	NA	NA	NA	NA	Australia	Oceania	-23.7	133.883	FALSE	Terrestrial	Temperate grasslands, savannas and shrublands	Australasia	Yes	No	No	NA	Population estimate (individuals)	Aerial and ground surveys	No	Macropus giganteus	LC	2001	2005	4	1.77937e+07	13875828	8.38682e+06	29721271	10876498	NA	NA	NA	NA	NA	NA
195	150	Department of Sustainability and Environment (2003). Flora and Fauna Guarantee Action Statement: Eastern Barred Bandicoot. Flora and Fauna Guarantee Action Statement. Melbourne, Australia, State of Victoria, Department of Sustainability and Environment.	Mammalia	Peramelemorphia	Peramelidae	Perameles	gunnii	NA	Gray 1838	Eastern barred bandicoot	Hamilton, Victoria, Australia	NO	NA	NA	NA	NA	NA	NA	Australia	Oceania	-37.75	142.033	TRUE	Terrestrial	Temperate broadleaf and mixed forests	Australasia	Yes	No	No	NA	Individuals	Captures	No	Perameles gunnii	VU	1989	1991	2	23.6667	16	25.3837	52	3	NA	NA	NA	NA	NA	NA
196	151	Short, J., S. D. Bradshaw, et al. (1992). Reintroduction of macropods (Marsupialia: Macropoidea) in Australia- A review." Biological Conservation. 62: 189-204."	Mammalia	Diprotodontia	Macropodidae	Setonix	brachyurus	NA	Quoy and Gaimard, 1830	Quokka	Jandakot, Western Australia	NO	NA	NA	NA	NA	NA	NA	Australia	Oceania	-32.1167	115.85	FALSE	Terrestrial	Temperate broadleaf and mixed forests	Australasia	Yes	No	No	NA	Population estimate - number of individuals	Trapping	No	Setonix brachyurus	VU	1977	1987	10	72.1818	73	39.5697	73	9	NA	NA	NA	NA	NA	NA
197	152	Tasmanian Parks and Wildlife Service (1996). Management program for the Brushtail possum Trichosurus vulpecula (Kerr) in Tasmania - Review of background information. D. o. t. E. a. Heritage. Canberra, ACT, Australia, Department of the Environment and Heritage.	Mammalia	Diprotodontia	Phalangeridae	Trichosurus	vulpecula	NA	Kerr, 1792	Common brush-tailed possum	Tasmania, Australia	NO	NA	NA	NA	NA	NA	NA	Australia	Oceania	-42	147	FALSE	Terrestrial	Temperate broadleaf and mixed forests	Australasia	Yes	No	No	NA	Average count per route	Spotlight survey - fixed transect	No	Trichosurus vulpecula	LC	1975	1995	20	4.94048	4.5	2.04772	5	8.5	NA	NA	NA	NA	NA	5
202	153	Wiles, G. J., T. O. Lemke, et al. (1989). Population Estimates of Fruit Bats (Pteropus-Mariannus) in the Mariana Islands." Conservation Biology 3(1): 66-76."	Mammalia	Chiroptera	Pteropodidae	Pteropus	mariannus	mariannus	Desmarest, 1822	Mariana fruit bat	Guam	NO	NA	NA	NA	NA	NA	NA	Guam	Oceania	13.4667	144.783	FALSE	Terrestrial	Tropical and subtropical moist broadleaf forests	Oceania	Yes	No	No	NA	Individuals	Unknown	No	Pteropus mariannus	EN	1972	1984	12	507.4	462	445.616	1000	462	NA	NA	1000	NA	NA	100
205	154	IUCN/SSC Cat Specialist Group (1985). Asiatic Lions in the Gir Forest, India. . Cat News. P. Jackson. Bougy-Villars, Switzerland, Species Survival Commision. 3: Page 4.	Mammalia	Artiodactyla	Cervidae	Axis	axis	NA	(Erxleben, 1777)	Chital / Axis deer / Indian spotted deer	Gir Forest, India	NO	NA	NA	NA	NA	NA	NA	India	Asia	21.3331	70.7917	TRUE	Terrestrial	Tropical and subtropical dry broadleaf forests	Indo-Malayan	Yes	No	No	NA	Individuals	Count at waterholes	No	Axis axis	LC	1979	1985	6	9448.5	9448.5	1438.96	8431	10466	NA	NA	NA	NA	NA	NA
206	155	Choudhury, A. (1987). Railway Threat to Kaziranga." Oryx 21(No 3.): 160-163."	Mammalia	Artiodactyla	Cervidae	Axis	porcinus	NA	(Zimmermann, 1780)	Hog deer	Kaziranga National Park, Assam, India	YES	Kaziranga National Park	10744	429.96	NA	NA	1985	India	Asia	26.6333	93.3833	TRUE	Terrestrial	Tropical and subtropical moist broadleaf forests	Indo-Malayan	Yes	No	No	NA	Individuals	Population count	No	Axis porcinus	EN	1972	1984	12	7092.67	6855	2668.45	4551	9872	NA	NA	4551	NA	NA	NA
208	157	IUCN/SSC Cat Specialist Group (1985). Asiatic Lions in the Gir Forest, India. . Cat News. P. Jackson. Bougy-Villars, Switzerland, Species Survival Commision. 3: Page 4.	Mammalia	Artiodactyla	Bovidae	Boselaphus	tragocamelus	NA	(Pallas, 1766)	Nilgai	Gir Forest, India	NO	NA	NA	NA	NA	NA	NA	India	Asia	21.3331	70.7917	TRUE	Terrestrial	Tropical and subtropical dry broadleaf forests	Indo-Malayan	Yes	No	No	NA	Individuals	Census at waterholes	No	Boselaphus tragocamelus	LC	1979	1985	6	2058.5	2058.5	31.8198	2036	2081	NA	NA	NA	NA	NA	NA
211	160	Choudhury, A. (1987). Railway Threat to Kaziranga." Oryx 21(No 3.): 160-163."	Mammalia	Artiodactyla	Cervidae	Rucervus	duvaucelii	NA	G. Cuvier, 1823	Swamp deer	Kaziranga National Park, Assam, India	YES	Kaziranga National Park	10744	429.96	NA	NA	1985	India	Asia	26.6333	93.3833	TRUE	Terrestrial	Tropical and subtropical moist broadleaf forests	Indo-Malayan	Yes	No	No	NA	Individuals	Population count	No	Rucervus duvaucelii	VU	1972	1984	12	656.333	697	125.061	516	756	NA	NA	516	NA	NA	NA
212	161	Henshaw, J. (1994). Barasingha in Suklaphanta wildlife reserve, Nepal." Oryx 28(No. 3): 202."	Mammalia	Artiodactyla	Cervidae	Rucervus	duvaucelii	NA	G. Cuvier, 1823	Swamp deer	Suklaphanta Wildlife Reserve, Nepal	YES	Suklaphanta Wildlife Reserve	1309	305	4	Federal or national ministry or agency	1976	Nepal	Asia	28.9167	80.3333	TRUE	Terrestrial	Tropical and subtropical grasslands, savannas and shrublands	Indo-Malayan	Yes	No	No	NA	Number of individuals	Total count of Suklaphanta population	No	Rucervus duvaucelii	VU	1988	1993	5	1565.25	1564	278.706	1279	1854	NA	NA	NA	NA	NA	NA
213	162	Van Gruisen, J. (1985). Hangul Numbers." Oryx 19(No. 1): pp 45."	Mammalia	Artiodactyla	Cervidae	Cervus	elaphus	hanglu	Wagner, 1844	Red deer / Elk	India	NO	NA	NA	NA	NA	NA	NA	India	Asia	20	77	FALSE	Terrestrial	Montane grasslands and shrublands	Indo-Malayan	Yes	No	No	NA	Number of individuals	Census - method unknown	No	Cervus elaphus	LC	1980	1984	4	453.25	456	87.1909	347	554	NA	NA	NA	NA	NA	NA
214	163	Choudhury, A. (1987). Railway Threat to Kaziranga." Oryx 21(No 3.): 160-163."	Mammalia	Artiodactyla	Cervidae	Rusa	unicolor	NA	Kerr, 1792	Sambar	Kaziranga National Park, Assam, India	YES	Kaziranga National Park	10744	429.96	NA	NA	1985	India	Asia	26.6333	93.3833	TRUE	Terrestrial	Tropical and subtropical moist broadleaf forests	Indo-Malayan	Yes	No	No	NA	Individuals	Population count	No	Rusa unicolor	VU	1972	1984	12	226	215	126.858	105	358	NA	NA	105	NA	NA	NA
215	164	IUCN/SSC Cat Specialist Group (1985). Asiatic Lions in the Gir Forest, India. . Cat News. P. Jackson. Bougy-Villars, Switzerland, Species Survival Commision. 3: Page 4.	Mammalia	Artiodactyla	Cervidae	Rusa	unicolor	NA	Kerr, 1792	Sambar	Gir Forest, Gujarat, India	NO	NA	NA	NA	NA	NA	NA	India	Asia	21.3331	70.7917	TRUE	Terrestrial	Tropical and subtropical dry broadleaf forests	Indo-Malayan	Yes	No	No	NA	Individuals	Census at waterholes	No	Rusa unicolor	VU	1979	1985	6	766	766	8.48528	760	772	NA	NA	NA	NA	NA	NA
216	165	Santiapillai, C. and P. Jackson (1990). The Asian Elephant. A action plan for its conservation. Species Action Plan. I. S. A. E. S. Group. Galnd, Switzerland., IUCN: vii.	Mammalia	Proboscidea	Elephantidae	Elephas	maximus	NA	Linnaeus, 1758	Asian elephant	South Asia, Southeast Asia and East Asia	NO	NA	NA	NA	NA	NA	NA	Bangladesh, India, Sri Lanka, Indonesia, Malaysia	Asia	11.61	99.5261	FALSE	Terrestrial	Tropical and subtropical moist broadleaf forests	Indo-Malayan	Yes	No	No	NA	Number of individuals	Unknown	No	Elephas maximus	EN	1980	2000	20	41194.2	42792	4088.91	34400	42792	NA	NA	NA	NA	NA	NA
217	166	Choudhury, A. (1987). Railway Threat to Kaziranga." Oryx 21(No 3.): 160-163."	Mammalia	Proboscidea	Elephantidae	Elephas	maximus	NA	Linnaeus, 1758	Asian elephant	Kaziranga National Park, Assam, India	YES	Kaziranga National Park	10744	429.96	NA	NA	1985	India	Asia	26.6333	93.3833	TRUE	Terrestrial	Tropical and subtropical moist broadleaf forests	Indo-Malayan	Yes	No	No	NA	Individuals	Population count	No	Elephas maximus	EN	1972	1984	12	572.667	523	180.694	422	523	NA	NA	422	NA	NA	NA
218	167	Smielowski, J. M. and P. P. Raval (1988). The Indian Wild Ass - Wild and Captive Populations." Oryx 22(No. 2.): 85-88."	Mammalia	Perissodactyla	Equidae	Equus	hemionus	khur	Lesson, 1827	Wild ass / Kulan	Little Rann of Kutch, India	YES	Little Rann Of Kutch - Wild Ass Sanctuary	NA	NA	NA	NA	NA	India	Asia	24.0833	70.1667	TRUE	Terrestrial	Flooded grasslands and savannas	Indo-Malayan	Yes	No	No	NA	Number of individuals	Total census of only known wild population	No	Equus hemionus	NT	1976	1983	7	1354.5	1354.5	897.319	720	1989	NA	NA	NA	NA	NA	NA
219	168	IUCN/SSC Cat Specialist Group (1985). Asiatic Lions in the Gir Forest, India. . Cat News. P. Jackson. Bougy-Villars, Switzerland, Species Survival Commision. 3: Page 4.	Mammalia	Artiodactyla	Bovidae	Gazella	bennettii	NA	Sykes, 1830-1831	Chinkara	Gir Forest, India	NO	NA	NA	NA	NA	NA	NA	India	Asia	21.3331	70.7917	TRUE	Terrestrial	Tropical and subtropical dry broadleaf forests	Indo-Malayan	Yes	No	No	NA	Individuals	Count at waterholes	No	Gazella bennettii	LC	1979	1985	6	320.5	320.5	13.435	330	311	NA	NA	NA	NA	NA	NA
220	169	Rice, C. G. (1988). Habitat, Population Dynamics, and Conservation of the Nilgiri tahr, Hemitragus hylocrius." Biological Conservation. 44(3): 137-157."	Mammalia	Artiodactyla	Bovidae	Hemitragus	hylocrius	NA	Ogilby, 1837	Nilgiri tahr	Nilgiri Plateau, India	NO	NA	NA	NA	NA	NA	NA	India	Asia	11.9167	77.0333	TRUE	Terrestrial	Tropical and subtropical grasslands, savannas and shrublands	Indo-Malayan	Yes	No	No	NA	Population estimate of no of individuals made from count	Census	No	Hemitragus hylocrius	EN	1975	1975	0	450	450	NA	450	450	NA	NA	NA	NA	NA	450
221	170	Rice, C. G. (1988). Habitat, Population Dynamics, and Conservation of the Nilgiri tahr, Hemitragus hylocrius." Biological Conservation. 44(3): 137-157."	Mammalia	Artiodactyla	Bovidae	Hemitragus	hylocrius	NA	Ogilby, 1837	Nilgiri tahr	Eravikulam National Park, India	YES	Eravikulam National Park	NA	NA	NA	NA	NA	India	Asia	10	77	TRUE	Terrestrial	Tropical and subtropical grasslands, savannas and shrublands	Indo-Malayan	Yes	No	No	NA	Individuals	Census count	No	Hemitragus hylocrius	EN	1979	1980	1	564.5	564.5	70.0036	515	614	NA	NA	NA	NA	NA	NA
222	171	Mishra, C. a. J., A.J.T. (1998). Population and conservation status of the Nilgiri tahr Hemitragus hylocrius in Anamalai Hills, south India." Biological Conservation. 86: 199-206."	Mammalia	Artiodactyla	Bovidae	Hemitragus	hylocrius	NA	Ogilby, 1837	Nilgiri tahr	Anamalai Hills, India	NO	NA	NA	NA	NA	NA	NA	India	Asia	10.2172	76.8175	FALSE	Terrestrial	Temperate grasslands, savannas and shrublands	Indo-Malayan	Yes	No	No	NA	Number of individuals seem	Transect / observation	No	Hemitragus hylocrius	EN	1978	1994	16	324.5	324.5	33.234	301	348	NA	NA	NA	NA	NA	NA
223	172	Easa, P. S., P. K. Surendranathan Asari, et al. (1997). Status and distribution of the endangered Lion-Tailed Macaque Macaca silenus in Kerala, India." Biological Conservation 80: 33-37."	Mammalia	Primates	Cercopithecidae	Macaca	silenus	NA	Linnaeus, 1758	Lion-tailed macaque	Western Ghats, India	NO	NA	NA	NA	NA	NA	NA	India	Asia	14	75	TRUE	Terrestrial	Tropical and subtropical moist broadleaf forests	Indo-Malayan	Yes	No	No	NA	Individuals	Estimate	No	Macaca silenus	EN	1977	1985	8	780	825	162.25	600	915	NA	NA	NA	NA	NA	NA
224	173	Easa, P. S., P. K. Surendranathan Asari, et al. (1997). Status and distribution of the endangered Lion-Tailed Macaque Macaca silenus in Kerala, India." Biological Conservation 80: 33-37."	Mammalia	Primates	Cercopithecidae	Macaca	silenus	NA	Linnaeus, 1758	Lion-tailed macaque	Kerala, India	NO	NA	NA	NA	NA	NA	NA	India	Asia	11	78	FALSE	Terrestrial	Tropical and subtropical moist broadleaf forests	Indo-Malayan	Yes	No	No	NA	Individuals	Estimate / count	No	Macaca silenus	EN	1985	1993	8	609.5	609.5	106.773	685	534	NA	NA	NA	NA	NA	NA
225	174	IUCN / SSC Caprinae Specialist Group (1997). Wild sheep and goats and their relatives. . Gland, Switzerland and Cambridge, UK, IUCN.	Mammalia	Artiodactyla	Bovidae	Ovis	ammon	polii	Blyth, 1841	Argali / Kizil-kum sheep	Khunjerab National Park, Pakistan	YES	Khunjerab National Park	836	2269.13	2	NA	1975	Pakistan	Asia	36.5869	75.3997	TRUE	Terrestrial	Montane grasslands and shrublands	Palearctic	Yes	No	No	NA	Number of individuals	Minimum observed numbers	No	Ovis ammon	NT	1976	1991	15	131.25	102.5	127.957	300	45	NA	NA	NA	NA	NA	NA
228	177	Nowell, K. and P. Jackson (1996). Wild Cats: Status survey and conservation action plan., IUCN/SSC Cat Specialist Group.: 421pp.	Mammalia	Carnivora	Felidae	Panthera	leo	persica	Linnaeus, 1758	African lion / Asiatic lion	Gir Forest, India	BOTH	NA	NA	NA	NA	NA	NA	India	Asia	21.3331	70.7917	TRUE	Terrestrial	Tropical and subtropical dry broadleaf forests	Indo-Malayan	Yes	No	No	NA	Estimated individuals	Count of animals at waterholes and baits	No	Panthera leo	VU	1985	1990	5	206	206	21.2132	191	221	NA	NA	NA	NA	NA	NA
229	178	IUCN/SSC Cat Specialist Group (1990). Asiatic Lion Population Up. Cat News. P. Jackson. Bougy, Switzerland, IUCN Species Survival Commission. 13: page 12.| IUCN/SSC Cat Specialist Group (1995). Asiatic Lion Census. Cat News. P. Jackson, IUCN. 23: 10.	Mammalia	Carnivora	Felidae	Panthera	leo	persica	Linnaeus, 1758	African lion / Asiatic lion	Gir Forest, India	NO	NA	NA	NA	NA	NA	NA	India	Asia	21.3331	70.7917	TRUE	Terrestrial	Tropical and subtropical dry broadleaf forests	Indo-Malayan	Yes	No	No	NA	Individuals	Count	No	Panthera leo	VU	1974	1995	21	242.4	239	52.0317	180	304	NA	NA	NA	NA	180	NA
230	179	IUCN/SSC Cat Specialist Group (1985). Asiatic Lions in the Gir Forest, India. . Cat News. P. Jackson. Bougy-Villars, Switzerland, Species Survival Commision. 3: Page 4.| Singh, H. S. and L. Gibson (2011). A conservation success story in the otherwise dire megafauna extinction crisis: The Asiatic lion (Panthera leo persica) of Gir forest." Biological Conservation 144(5): 1753-1757."	Mammalia	Carnivora	Felidae	Panthera	pardus	NA	Linnaeus, 1758	Leopard	Gir Conservation Area, India	YES	Gir Conservation Area	NA	NA	NA	NA	NA	India	Asia	21.3331	70.7917	TRUE	Terrestrial	Tropical and subtropical dry broadleaf forests	Indo-Malayan	Yes	No	No	NA	Individuals	Count at waterholes	No	Panthera pardus	VU	1974	2010	36	215.667	206.5	63.6888	142	310	NA	NA	NA	NA	142	NA
231	180	Tilson, R., K. Traylor-Holzer, et al. (1997). The decline and impending extinction of the South China Tiger." Oryx 31(No. 4.): 243-252."	Mammalia	Carnivora	Felidae	Panthera	tigris	amoyensis	Hilzheimer, 1905	Tiger	Fujian province and adjacent areas, China	NO	NA	NA	NA	NA	NA	NA	China	Asia	26.3572	117.198	FALSE	Terrestrial	Tropical and subtropical moist broadleaf forests	Indo-Malayan	Yes	No	No	NA	Number of individuals	A variety of rough estimates of total population of sub-species	No	Panthera tigris	EN	1982	1995	13	78.75	60	67.0044	175	20	NA	NA	NA	NA	NA	NA
232	181	IUCN/SSC Cat Specialist Group (1997). Status of the Tiger in 1997. Cat News. P. Jackson. No. 27.: pp 8-10.| IUCN/SSC Cat Specialist Group (1998). Current Status of the Tiger. Cat News. P. Jackson. No. 28.: pp 11.	Mammalia	Carnivora	Felidae	Panthera	tigris	corbetti	Hilzheimer, 1905	Tiger	Malay Peninsula, Malaysia	NO	NA	NA	NA	NA	NA	NA	Malaysia	Asia	3.11667	101.683	FALSE	Terrestrial	Tropical and subtropical moist broadleaf forests	Indo-Malayan	Yes	No	No	NA	Number of individuals	Unknown	No	Panthera tigris	EN	1997	1998	1	562.5	562.5	88.3883	625	500	NA	NA	NA	NA	NA	NA
233	182	IUCN/SSC Cat Specialist Group (1997). Status of the Tiger in 1997. Cat News. P. Jackson. No. 27.: pp 8-10.| IUCN/SSC Cat Specialist Group (1998). Current Status of the Tiger. Cat News. P. Jackson. No. 28.: pp 11.	Mammalia	Carnivora	Felidae	Panthera	tigris	sumatrae	Hilzheimer, 1905	Tiger	Sumatra, Indonesia	NO	NA	NA	NA	NA	NA	NA	Indonesia	Asia	-1.06667	104.2	FALSE	Terrestrial	Tropical and subtropical moist broadleaf forests	Indo-Malayan	Yes	No	No	NA	Individuals	Unknown - very rough estimate	No	Panthera tigris	EN	1996	1998	2	450	450	0	450	450	NA	NA	NA	NA	NA	NA
234	183	Government of India (2006). Project Tiger, Tiger Directorate, Ministry of Enviornment, Government of India.	Mammalia	Carnivora	Felidae	Panthera	tigris	tigris	Hilzheimer, 1905	Tiger	India, all States	NO	NA	NA	NA	NA	NA	NA	India	Asia	21.8833	80.6667	FALSE	Terrestrial	Tropical and subtropical moist broadleaf forests	Indo-Malayan	Yes	No	No	NA	Number of individuals	Total count (census) of the country-wide tiger population every four years	No	Panthera tigris	EN	1972	2001	29	3440.14	3642	820.811	1827	3642	NA	NA	1827	NA	NA	NA
235	184	Polet, G., V. M. Tran, et al. (1999). The Javan rhinos, Rhinoceros sondaicus annamiticus, of Cat Tien National Park, Vietnam: current status and management implications." Pachyderm: Journal of the African Elephant, the African Rhino and the Asian Rhino Specialist Group. No. 27."	Mammalia	Perissodactyla	Rhinocerotidae	Rhinoceros	sondaicus	annamiticus	Desmarest, 1822	Javan rhinoceros	Cat Tien National Park, Vietnam	YES	Cat Tien National Park	303072	831.43	2	Federal or national ministry or agency	1998	Viet Nam	Asia	11.4629	107.26	TRUE	Terrestrial	Tropical and subtropical dry broadleaf forests	Indo-Malayan	Yes	No	No	NA	Number of individuals	Population estimate	No	Rhinoceros sondaicus	CR	1989	1999	10	8.8	8	2.51496	12.5	7.5	NA	NA	NA	NA	NA	NA
236	185	Massicot, P. (2005, December 3, 2005). Animal Info: South Andean Deer." Animal Info. Retrieved 07/09/06 from http://www.animalinfo.org/species/artiperi/hippbisu.htm."	Mammalia	Perissodactyla	Rhinocerotidae	Rhinoceros	sondaicus	sondaicus	Desmarest, 1822	Javan rhinoceros	Java, Indonesia (restricted to Ujung Kulon peninsula)	NO	NA	NA	NA	NA	NA	NA	Indonesia	Asia	-6.73658	105.359	TRUE	Terrestrial	Tropical and subtropical moist broadleaf forests	Indo-Malayan	Yes	No	No	NA	Number of individuals	Population estimate	No	Rhinoceros sondaicus	CR	1972	2005	33	50.5714	50	3.73529	44	55	NA	NA	44	NA	NA	NA
237	186	Massicot, P. (2005, December 3, 2005). Animal Info: South Andean Deer." Animal Info. Retrieved 07/09/06 from http://www.animalinfo.org/species/artiperi/hippbisu.htm."	Mammalia	Perissodactyla	Rhinocerotidae	Rhinoceros	sondaicus	sondaicus	Desmarest, 1822	Javan rhinoceros	Java, Indonesia (restricted to Ujung Kulon peninsula)	NO	NA	NA	NA	NA	NA	NA	Indonesia	Asia	-6.73658	105.359	TRUE	Terrestrial	Tropical and subtropical moist broadleaf forests	Indo-Malayan	Yes	No	No	NA	Number of individuals	Unknown	No	Rhinoceros sondaicus	CR	1970	2000	30	47.7143	52	11.1462	24	56	24	NA	NA	NA	NA	44
238	187	WWF (2006). Species Factsheet: Asian Rhinoceros." Species Factsheet. Retrieved 07/09/06 from http://assets.panda.org/downloads/asian_rhino_factsheet2006.pdf."	Mammalia	Perissodactyla	Rhinocerotidae	Rhinoceros	unicornis	NA	Linnaeus, 1758	Greater one-horned rhino	India/Nepal	NO	NA	NA	NA	NA	NA	NA	India, Nepal	Asia	26.9833	84.85	FALSE	Terrestrial	Tropical and subtropical moist broadleaf forests	Indo-Malayan	Yes	No	No	NA	Number of individuals	Unknown	No	Rhinoceros unicornis	VU	1975	2002	27	1500	1500	1272.79	600	2400	NA	NA	NA	NA	NA	600
239	188	IUCN/SSC Cat Specialist Group (1985). Asiatic Lions in the Gir Forest, India. . Cat News. P. Jackson. Bougy-Villars, Switzerland, Species Survival Commision. 3: Page 4.	Mammalia	Artiodactyla	Bovidae	Tetracerus	quadricornis	NA	de Blainville, 1816	Four-horned antelope	Gir Forest, India	NO	NA	NA	NA	NA	NA	NA	India	Asia	21.3331	70.7917	TRUE	Terrestrial	Tropical and subtropical dry broadleaf forests	Indo-Malayan	Yes	No	No	NA	Individuals	Count at waterholes	No	Tetracerus quadricornis	VU	1979	1985	6	1052.5	1052.5	14.8492	1042	1063	NA	NA	NA	NA	NA	NA
240	189	Qung, G., D. Yang, et al. (1994). Population and Distribution of Black Leaf Monkeys in China." Chinese Primate Research and Conservation News 3(2): 2."	Mammalia	Primates	Cercopithecidae	Trachypithecus	poliocephalus	leucocephalus	Tan, 1955	Francois leaf monkey	Longrui Reserve, Linming County, China	YES	Longrui Reserve	NA	NA	NA	NA	NA	China	Asia	22.2167	107.067	TRUE	Terrestrial	Tropical and subtropical moist broadleaf forests	Indo-Malayan	Yes	No	No	NA	Number of individuals	Unknown	No	Trachypithecus poliocephalus	CR	1976	1993	17	510	450	265.141	280	800	NA	NA	NA	NA	NA	NA
241	190	Qung, G., D. Yang, et al. (1994). Population and Distribution of Black Leaf Monkeys in China." Chinese Primate Research and Conservation News 3(2): 2."	Mammalia	Primates	Cercopithecidae	Trachypithecus	francoisi	NA	Pousargues, 1898	Fran√ßois' langur	Zongzuo County, Guangxi Province, China.	NO	NA	NA	NA	NA	NA	NA	China	Asia	22.8167	108.317	FALSE	Terrestrial	Tropical and subtropical moist broadleaf forests	Indo-Malayan	Yes	No	No	NA	Number of individuls	Unknown	No	Trachypithecus francoisi	EN	1982	1992	10	413	413	103.238	340	486	NA	NA	NA	NA	NA	NA
242	191	Qung, G., D. Yang, et al. (1994). Population and Distribution of Black Leaf Monkeys in China." Chinese Primate Research and Conservation News 3(2): 2."	Mammalia	Primates	Cercopithecidae	Trachypithecus	francoisi	NA	Pousargues, 1898	Fran√ßois' langur	Guangxi Province, China	NO	NA	NA	NA	NA	NA	NA	China	Asia	22.8167	108.317	FALSE	Terrestrial	Tropical and subtropical moist broadleaf forests	Indo-Malayan	Yes	No	No	NA	Number of individuals	Unknown	No	Trachypithecus francoisi	EN	1983	1994	11	5000	5000	707.107	4500	5500	NA	NA	NA	NA	NA	NA
257	192	Taber, A. B. (1991). The status and conservation of the Chacoan peccary in Paraguay." Oryx 25(No. 3.): 147 - 155."	Mammalia	Artiodactyla	Tayassuidae	Catagonus	wagneri	NA	Rusconi, 1930	Chacoan peccary	Western Paraguayan Chaco, Paraguay	NO	NA	NA	NA	NA	NA	NA	Paraguay	Latin America and Caribbean	-23	-60	FALSE	Terrestrial	Tropical and subtropical dry broadleaf forests	Neotropical	Yes	No	No	NA	Number of individuals seen	Varied	No	Catagonus wagneri	EN	1976	1988	12	22	10	29.0861	72	0	NA	NA	NA	NA	NA	NA
258	193	Massicot, P. (2005, December 3, 2005). Animal Info: South Andean Deer." Animal Info. Retrieved 07/09/06 from http://www.animalinfo.org/species/artiperi/hippbisu.htm."	Mammalia	Artiodactyla	Cervidae	Hippocamelus	bisulcus	NA	Molina, 1782	South Andean deer / Huemul	Chile	NO	NA	NA	NA	NA	NA	NA	Chile	Latin America and Caribbean	-30	-71	FALSE	Terrestrial	Temperate broadleaf and mixed forests	Neotropical	Yes	No	No	NA	Individuals	Unknown	No	Hippocamelus bisulcus	EN	1975	1983	8	680	680	452.548	360	1000	NA	NA	NA	NA	NA	360
259	194	Kasnoff, C. (1996). Golden Lion Tamarin (Leontopithecus chrysomelas)." from http://www.bagheera.com/inthewild/van_anim_tamarin.htm."	Mammalia	Primates	Cebidae	Leontopithecus	chrysomelas	NA	(Kuhl, 1820)	Golden-headed lion tamarin	Southeastern Brazil	NO	NA	NA	NA	NA	NA	NA	Brazil	Latin America and Caribbean	-26.4167	-48.8333	FALSE	Terrestrial	Tropical and subtropical moist broadleaf forests	Neotropical	Yes	No	No	NA	Individuals	Unknown	No	Leontopithecus chrysomelas	EN	1972	1995	23	350	400	132.288	450	400	NA	NA	450	NA	NA	NA
260	195	Boinski, S., K. Jack, et al. (1998). Squirrel monkeys in Costa Rica: drifting to extinction." Oryx 32(1): 45-58."	Mammalia	Primates	Cebidae	Saimiri	oerstedii	NA	(Reinhardt, 1872)	Black-crowned Central American squirrel monkey	Costa Rica	NO	NA	NA	NA	NA	NA	NA	Costa Rica	Latin America and Caribbean	10	-84	FALSE	Terrestrial	Tropical and subtropical moist broadleaf forests	Neotropical	Yes	No	No	NA	Number of individuals	Informant interviews (1983) and transect survey (1997)	No	Saimiri oerstedii	EN	1983	1997	14	101875	101875	138770	200000	3750	NA	NA	NA	NA	NA	NA
261	196	Brooks, D. M., R. E. Bodmer, et al. (1997). Tapirs Status survey and conservation action plan. IUCN/SSC Tapir specialist group.	Mammalia	Perissodactyla	Tapiridae	Tapirus	bairdii	NA	Gill, 1865	Baird's tapir / Central American tapir	Barro Colorado Island	NO	NA	NA	NA	NA	NA	NA	Panama	Latin America and Caribbean	9.15472	-79.8481	TRUE	Terrestrial	Tropical and subtropical moist broadleaf forests	Neotropical	Yes	No	No	NA	Tapirs per km squared	Unknown	No	Tapirus bairdii	EN	1973	1994	21	0.524	0.53	0.109909	0.53	0.36	NA	NA	NA	0.53	NA	NA
262	197	Cattan, P. E. and A. A. Glade (1989). Management of the Vicuna Vicugna-Vicugna in Chile - Use of a Matrix Model to Assess Harvest Rates." Biological Conservation 49(2): 131-140."	Mammalia	Artiodactyla	Camelidae	Vicugna	vicugna	NA	(Molina, 1782)	Vicuna	Reserva Nacional Las Vicunas, N Chile	YES	Reserva Nacional Las Vicunas	9435	2091.31	4	Federal or national ministry or agency	1983	Chile	Latin America and Caribbean	-18.2	-69.5833	TRUE	Terrestrial	Montane grasslands and shrublands	Neotropical	Yes	No	No	NA	Individuals	Census	No	Vicugna vicugna	LC	1976	1986	10	10889.5	9762	5825.34	3052	20219	NA	NA	NA	NA	NA	NA
492	198	Starbridge, S. (2000). Close up in black and white. Living Planet. Unknown. 1.	Mammalia	Carnivora	Ursidae	Ailuropoda	melanoleuca	NA	David, 1869	Giant panda	China	NO	NA	NA	NA	NA	NA	NA	China	Asia	35	105	FALSE	Terrestrial	Temperate broadleaf and mixed forests	Palearctic	Yes	No	No	NA	Number of individuals	Unknown	No	Ailuropoda melanoleuca	VU	1985	2000	15	1000	1000	0	1000	1000	NA	NA	NA	NA	NA	NA
493	199	van de Vlasakker Eisenga, J. (2004). Population Trends for Large Herbivores. Merselo, The Netherlands, Large Herbivore Foundation.	Mammalia	Artiodactyla	Cervidae	Alces	alces	NA	Linnaeus, 1758	Elk / moose	Russian Federation	NO	NA	NA	NA	NA	NA	NA	Russian Federation	Asia	60	100	FALSE	Terrestrial	Temperate broadleaf and mixed forests	Palearctic	Yes	No	No	NA	Number of individuals	Unknown	No	Alces alces	LC	1970	2000	30	387500	387500	127986	478000	297000	478000	NA	NA	NA	NA	NA
497	200	Danilov, P., P. Helle, et al. (2002). Distribution and number game animals and grouse birds in East Fennoscandia. . Russian Academy of Science. : 18.	Mammalia	Artiodactyla	Cervidae	Alces	alces	NA	Linnaeus, 1758	Elk / moose	Leningradskaya	NO	NA	NA	NA	NA	NA	NA	Russian Federation	Asia	60.3214	33.9833	FALSE	Terrestrial	Temperate grasslands, savannas and shrublands	Palearctic	Yes	No	No	NA	Tracks per 10km	Unknown	No	Alces alces	LC	1991	1999	8	12.264	10.4	5.17952	18.6	7.11	NA	NA	NA	NA	NA	NA
499	201	Danilov, P., P. Helle, et al. (2002). Distribution and number game animals and grouse birds in East Fennoscandia. . Russian Academy of Science. : 18.	Mammalia	Artiodactyla	Cervidae	Alces	alces	NA	Linnaeus, 1758	Elk / moose	Vologodskaya oblast	NO	NA	NA	NA	NA	NA	NA	Russian Federation	Asia	62.3644	41.9794	FALSE	Terrestrial	Boreal forests/taiga	Palearctic	Yes	No	No	NA	Tracks per 10km	Unknown	No	Alces alces	LC	1991	1999	8	31.382	34.1	8.72749	37.5	21.56	NA	NA	NA	NA	NA	NA
500	202	van de Vlasakker Eisenga, J. (2004). Population Trends for Large Herbivores. Merselo, The Netherlands, Large Herbivore Foundation.	Mammalia	Artiodactyla	Cervidae	Alces	alces	NA	Linnaeus, 1758	Elk / moose	Estonia	NO	NA	NA	NA	NA	NA	NA	Estonia	Europe	59	26	FALSE	Terrestrial	Temperate broadleaf and mixed forests	Palearctic	Yes	No	No	NA	Number of individuals	Rough annual estimation in certain hunting grounds.	No	Alces alces	LC	1970	2000	30	11600	12200	2260.53	13500	9100	13500	NA	NA	NA	NA	NA
501	203	van de Vlasakker Eisenga, J. (2004). Population Trends for Large Herbivores. Merselo, The Netherlands, Large Herbivore Foundation.	Mammalia	Artiodactyla	Cervidae	Alces	alces	NA	Linnaeus, 1758	Elk / moose	Latvia	NO	NA	NA	NA	NA	NA	NA	Latvia	Europe	57	25	FALSE	Terrestrial	Temperate broadleaf and mixed forests	Palearctic	Yes	No	No	NA	Number of individuals	Count (rough)	No	Alces alces	LC	1970	2000	30	12812	13260	4429.03	17000	8176	17000	NA	NA	NA	NA	NA
502	204	van de Vlasakker Eisenga, J. (2004). Population Trends for Large Herbivores. Merselo, The Netherlands, Large Herbivore Foundation.	Mammalia	Artiodactyla	Cervidae	Alces	alces	NA	Linnaeus, 1758	Elk / moose	Lithuania	NO	NA	NA	NA	NA	NA	NA	Lithuania	Europe	56	24	FALSE	Terrestrial	Temperate broadleaf and mixed forests	Palearctic	Yes	No	No	NA	Number of individuals	Unknown	No	Alces alces	LC	1970	2000	30	6579.67	6900	1018.99	7400	5439	7400	NA	NA	NA	NA	NA
503	205	van de Vlasakker Eisenga, J. (2004). Population Trends for Large Herbivores. Merselo, The Netherlands, Large Herbivore Foundation.	Mammalia	Artiodactyla	Cervidae	Alces	alces	NA	Linnaeus, 1758	Elk / moose	Sweden	NO	NA	NA	NA	NA	NA	NA	Sweden	Europe	62	15	FALSE	Terrestrial	Boreal forests/taiga	Palearctic	Yes	No	No	NA	Number of individuals	Patchy surveys and harvest rates	No	Alces alces	LC	1970	2000	30	200000	250000	86602.5	100000	250000	100000	NA	NA	NA	NA	NA
504	206	Pucek, Z., I. P. Belousova, et al. (2004). European Bison - Status Survey and Conservation Action Plan. Status Survey and Conservation Action Plan. Z. Pucek. Gland, IUCN/SSC Bison Specialist Group: pp17-19.	Mammalia	Artiodactyla	Bovidae	Bison	bonasus	NA	(Linnaeus, 1758)	European bison	Bialowieza National Park, Poland	YES	Bialowieza Primeval Forest	2008	1418.85	NA	NA	1979	Poland	Europe	52.7444	23.8633	TRUE	Terrestrial	Temperate broadleaf and mixed forests	Palearctic	Yes	No	No	NA	Number of individuals	Unknown	No	Bison bonasus	NT	1970	2000	30	254.25	257	46.2628	197	306	197	NA	NA	NA	NA	NA
505	207	van de Vlasakker Eisenga, J. (2004). Population Trends for Large Herbivores. Merselo, The Netherlands, Large Herbivore Foundation.	Mammalia	Artiodactyla	Bovidae	Bison	bonasus	NA	(Linnaeus, 1758)	European bison	Poloniny National Park, Slovakia	YES	Poloniny National Park	148026	307.5	5	Federal or national ministry or agency	1997	Slovakia	Europe	49.0881	22.5669	TRUE	Terrestrial	Temperate broadleaf and mixed forests	Palearctic	Yes	No	No	NA	Number of individuals	Observation	No	Bison bonasus	NT	1972	2002	30	4.63158	3	3.77434	1	3	NA	NA	1	1	NA	NA
506	208	Danilov, P., P. Helle, et al. (2002). Distribution and number game animals and grouse birds in East Fennoscandia. . Russian Academy of Science. : 18.	Mammalia	Carnivora	Canidae	Canis	lupus	NA	Linnaeus, 1758	Grey wolf / Gray wolf	Central Finland	NO	NA	NA	NA	NA	NA	NA	Finland	Europe	62.5	25.5	FALSE	Terrestrial	Boreal forests/taiga	Palearctic	Yes	No	No	NA	Tracks per 10km	Unknown	No	Canis lupus	LC	1991	2001	10	0.700909	0.74	0.31418	0.35	0.74	NA	NA	NA	NA	NA	NA
507	209	Danilov, P., P. Helle, et al. (2002). Distribution and number game animals and grouse birds in East Fennoscandia. . Russian Academy of Science. : 18.	Mammalia	Carnivora	Canidae	Canis	lupus	NA	Linnaeus, 1758	Grey wolf / Gray wolf	Central Karelia	NO	NA	NA	NA	NA	NA	NA	Russian Federation	Asia	64	32.5	FALSE	Terrestrial	Boreal forests/taiga	Palearctic	Yes	No	No	NA	Tracks per 10km	Unknown	No	Canis lupus	LC	1990	2001	11	4.02727	3.7	1.44445	6.6	3.7	NA	NA	NA	NA	NA	NA
508	210	Danilov, P., P. Helle, et al. (2002). Distribution and number game animals and grouse birds in East Fennoscandia. . Russian Academy of Science. : 18.	Mammalia	Carnivora	Canidae	Canis	lupus	NA	Linnaeus, 1758	Grey wolf / Gray wolf	Northern Finland	NO	NA	NA	NA	NA	NA	NA	Finland	Europe	68.4333	26.5833	FALSE	Terrestrial	Boreal forests/taiga	Palearctic	Yes	No	No	NA	Tracks per 10km	Unknown	No	Canis lupus	LC	1990	2001	11	0.50125	0.545	0.279767	0.74	0.74	NA	NA	NA	NA	NA	NA
509	211	Danilov, P., P. Helle, et al. (2002). Distribution and number game animals and grouse birds in East Fennoscandia. . Russian Academy of Science. : 18.	Mammalia	Carnivora	Canidae	Canis	lupus	NA	Linnaeus, 1758	Grey wolf / Gray wolf	Northern Karelia	NO	NA	NA	NA	NA	NA	NA	Russian Federation	Asia	65.8233	32.2017	FALSE	Terrestrial	Boreal forests/taiga	Palearctic	Yes	No	No	NA	Tracks per 10km	Unknown	No	Canis lupus	LC	1990	2001	11	2.17222	1.85	1.43042	3.7	0.74	NA	NA	NA	NA	NA	NA
510	212	Danilov, P., P. Helle, et al. (2002). Distribution and number game animals and grouse birds in East Fennoscandia. . Russian Academy of Science. : 18.	Mammalia	Carnivora	Canidae	Canis	lupus	NA	Linnaeus, 1758	Grey wolf / Gray wolf	Southern Finland	NO	NA	NA	NA	NA	NA	NA	Finland	Europe	64	26	FALSE	Terrestrial	Boreal forests/taiga	Palearctic	Yes	No	No	NA	Tracks per 10km	Unknown	No	Canis lupus	LC	1992	2001	9	0.61	0.74	0.195	0.35	0.35	NA	NA	NA	NA	NA	NA
511	213	Danilov, P., P. Helle, et al. (2002). Distribution and number game animals and grouse birds in East Fennoscandia. . Russian Academy of Science. : 18.	Mammalia	Carnivora	Canidae	Canis	lupus	NA	Linnaeus, 1758	Grey wolf / Gray wolf	Southern Karelia	NO	NA	NA	NA	NA	NA	NA	Russian Federation	Asia	61.7703	33.9525	FALSE	Terrestrial	Boreal forests/taiga	Palearctic	Yes	No	No	NA	Tracks per 10km	Unknown	No	Canis lupus	LC	1990	2001	11	6.84909	7.4	1.35748	6.6	4.44	NA	NA	NA	NA	NA	NA
515	214	Danilov, P., P. Helle, et al. (2002). Distribution and number game animals and grouse birds in East Fennoscandia. . Russian Academy of Science. : 18.	Mammalia	Carnivora	Canidae	Canis	lupus	NA	Linnaeus, 1758	Grey wolf / Gray wolf	Leningradskaya	NO	NA	NA	NA	NA	NA	NA	Russian Federation	Asia	60.3214	33.9833	FALSE	Terrestrial	Temperate grasslands, savannas and shrublands	Palearctic	Yes	No	No	NA	Tracks per 10km	Unknown	No	Canis lupus	LC	1991	1999	8	0.4726	0.5	0.117575	0.315	0.4	NA	NA	NA	NA	NA	NA
518	215	Danilov, P., P. Helle, et al. (2002). Distribution and number game animals and grouse birds in East Fennoscandia. . Russian Academy of Science. : 18.	Mammalia	Carnivora	Canidae	Canis	lupus	NA	Linnaeus, 1758	Grey wolf / Gray wolf	Vologodskaya oblast	NO	NA	NA	NA	NA	NA	NA	Russian Federation	Asia	62.3644	41.9794	FALSE	Terrestrial	Boreal forests/taiga	Palearctic	Yes	No	No	NA	Tracks per 10km	Unknown	No	Canis lupus	LC	1991	1999	8	0.7464	0.8	0.148058	0.728	0.5	NA	NA	NA	NA	NA	NA
519	216	Large Carnivore Initiative for Europe (2004). Status and trends for large carnivores in Europe.	Mammalia	Carnivora	Canidae	Canis	lupus	NA	Linnaeus, 1758	Grey wolf / Gray wolf	Portugal	NO	NA	NA	NA	NA	NA	NA	Portugal	Europe	39.0667	-8.23333	FALSE	Terrestrial	Mediterranean forests, woodlands and scrub	Palearctic	Yes	No	No	NA	Number of individuals	Expert estimate	No	Canis lupus	LC	1980	2000	20	200	200	70.7107	150	250	NA	NA	NA	NA	NA	NA
520	217	Large Carnivore Initiative for Europe (2004). Status and trends for large carnivores in Europe.	Mammalia	Carnivora	Canidae	Canis	lupus	NA	Linnaeus, 1758	Grey wolf / Gray wolf	Spain	NO	NA	NA	NA	NA	NA	NA	Spain	Europe	40	-4	FALSE	Terrestrial	Mediterranean forests, woodlands and scrub	Palearctic	Yes	No	No	NA	Number of individuals	Expert estimate	No	Canis lupus	LC	1980	2000	20	1925	1925	247.487	1750	2100	NA	NA	NA	NA	NA	NA
521	218	Large Carnivore Initiative for Europe (2004). Status and trends for large carnivores in Europe.	Mammalia	Carnivora	Canidae	Canis	lupus	NA	Linnaeus, 1758	Grey wolf / Gray wolf	France	NO	NA	NA	NA	NA	NA	NA	France	Europe	47	3	FALSE	Terrestrial	Temperate broadleaf and mixed forests	Palearctic	Yes	No	No	NA	Number of individuals	Track count	No	Canis lupus	LC	1970	2000	30	11.6667	0	20.2073	0	35	0	NA	NA	NA	NA	NA
522	219	Large Carnivore Initiative for Europe (2004). Status and trends for large carnivores in Europe.	Mammalia	Carnivora	Canidae	Canis	lupus	NA	Linnaeus, 1758	Grey wolf / Gray wolf	Italy	NO	NA	NA	NA	NA	NA	NA	Italy	Europe	42.8333	12.8333	FALSE	Terrestrial	Mediterranean forests, woodlands and scrub	Palearctic	Yes	No	No	NA	Number of individuals	Census and estimation	No	Canis lupus	LC	1970	2000	30	266.667	250	175.594	100	450	100	NA	NA	NA	NA	NA
523	220	Large Carnivore Initiative for Europe (2004). Status and trends for large carnivores in Europe.	Mammalia	Carnivora	Canidae	Canis	lupus	NA	Linnaeus, 1758	Grey wolf / Gray wolf	Germany	NO	NA	NA	NA	NA	NA	NA	Germany	Europe	51.5	10.5	FALSE	Terrestrial	Temperate broadleaf and mixed forests	Palearctic	Yes	No	No	NA	Number of individuals	Expert estimate	No	Canis lupus	LC	1970	2000	30	4	0	6.9282	0	12	0	NA	NA	NA	NA	NA
524	221	Large Carnivore Initiative for Europe (2004). Status and trends for large carnivores in Europe.	Mammalia	Carnivora	Canidae	Canis	lupus	NA	Linnaeus, 1758	Grey wolf / Gray wolf	Norway	NO	NA	NA	NA	NA	NA	NA	Norway	Europe	62	10	FALSE	Terrestrial	Boreal forests/taiga	Palearctic	Yes	No	No	NA	Number of individuals	Track count and unknown	No	Canis lupus	LC	1980	2000	20	12.75	12.75	3.88909	10	15.5	NA	NA	NA	NA	NA	NA
525	222	Large Carnivore Initiative for Europe (2004). Status and trends for large carnivores in Europe.	Mammalia	Carnivora	Canidae	Canis	lupus	NA	Linnaeus, 1758	Grey wolf / Gray wolf	Poland	NO	NA	NA	NA	NA	NA	NA	Poland	Europe	52	20	FALSE	Terrestrial	Temperate broadleaf and mixed forests	Palearctic	Yes	No	No	NA	Number of individuals	Track counts and unknown	No	Canis lupus	LC	1970	2000	30	550	650	409.268	100	650	100	NA	NA	NA	NA	NA
526	223	Large Carnivore Initiative for Europe (2004). Status and trends for large carnivores in Europe.	Mammalia	Carnivora	Canidae	Canis	lupus	NA	Linnaeus, 1758	Grey wolf / Gray wolf	Latvia	NO	NA	NA	NA	NA	NA	NA	Latvia	Europe	57	25	FALSE	Terrestrial	Temperate broadleaf and mixed forests	Palearctic	Yes	No	No	NA	Number of individuals	Track counts and unknown	No	Canis lupus	LC	1970	2000	30	475	475	601.041	50	900	50	NA	NA	NA	NA	NA
527	224	Large Carnivore Initiative for Europe (2004). Status and trends for large carnivores in Europe.	Mammalia	Carnivora	Canidae	Canis	lupus	NA	Linnaeus, 1758	Grey wolf / Gray wolf	Czech Republic	NO	NA	NA	NA	NA	NA	NA	Czechia	Europe	49.75	15	FALSE	Terrestrial	Temperate broadleaf and mixed forests	Palearctic	Yes	No	No	NA	Number of individuals	Track count	No	Canis lupus	LC	1970	2000	30	73.3333	100	46.188	100	20	100	NA	NA	NA	NA	NA
528	225	Large Carnivore Initiative for Europe (2004). Status and trends for large carnivores in Europe.	Mammalia	Carnivora	Canidae	Canis	lupus	NA	Linnaeus, 1758	Grey wolf / Gray wolf	Slovenia	NO	NA	NA	NA	NA	NA	NA	Slovenia	Europe	46	15	FALSE	Terrestrial	Temperate broadleaf and mixed forests	Palearctic	Yes	No	No	NA	Number of individuals	Track count and unknown	No	Canis lupus	LC	1970	2000	30	40	40	0	40	40	40	NA	NA	NA	NA	NA
529	226	Large Carnivore Initiative for Europe (2004). Status and trends for large carnivores in Europe.	Mammalia	Carnivora	Canidae	Canis	lupus	NA	Linnaeus, 1758	Grey wolf / Gray wolf	Croatia	NO	NA	NA	NA	NA	NA	NA	Croatia	Europe	45.1667	15.5	FALSE	Terrestrial	Temperate broadleaf and mixed forests	Palearctic	Yes	No	No	NA	Number of individuals	Expert estimate	No	Canis lupus	LC	1970	2000	30	100	100	70.7107	50	150	50	NA	NA	NA	NA	NA
530	227	Large Carnivore Initiative for Europe (2004). Status and trends for large carnivores in Europe.	Mammalia	Carnivora	Canidae	Canis	lupus	NA	Linnaeus, 1758	Grey wolf / Gray wolf	Hungary	NO	NA	NA	NA	NA	NA	NA	Hungary	Europe	47	20	FALSE	Terrestrial	Temperate broadleaf and mixed forests	Palearctic	Yes	No	No	NA	Number of individuals	Census	No	Canis lupus	LC	1970	2000	30	36.5	36.5	19.0919	23	50	23	NA	NA	NA	NA	NA
531	228	Large Carnivore Initiative for Europe (2004). Status and trends for large carnivores in Europe.	Mammalia	Carnivora	Canidae	Canis	lupus	NA	Linnaeus, 1758	Grey wolf / Gray wolf	Romania	NO	NA	NA	NA	NA	NA	NA	Romania	Europe	46	25	FALSE	Terrestrial	Temperate broadleaf and mixed forests	Palearctic	Yes	No	No	NA	Number of individuals	Track count and unknown	No	Canis lupus	LC	1970	2000	30	2166.67	2000	763.763	1500	3000	1500	NA	NA	NA	NA	NA
532	229	Large Carnivore Initiative for Europe (2004). Status and trends for large carnivores in Europe.	Mammalia	Carnivora	Canidae	Canis	lupus	NA	Linnaeus, 1758	Grey wolf / Gray wolf	Bulgaria	NO	NA	NA	NA	NA	NA	NA	Bulgaria	Europe	43	25	FALSE	Terrestrial	Temperate broadleaf and mixed forests	Palearctic	Yes	No	No	NA	Number of individuals	Census	No	Canis lupus	LC	1980	2000	20	500	500	565.685	100	900	NA	NA	NA	NA	NA	NA
533	230	Large Carnivore Initiative for Europe (2004). Status and trends for large carnivores in Europe.	Mammalia	Carnivora	Canidae	Canis	lupus	NA	Linnaeus, 1758	Grey wolf / Gray wolf	Greece	NO	NA	NA	NA	NA	NA	NA	Greece	Europe	39	22	FALSE	Terrestrial	Mediterranean forests, woodlands and scrub	Palearctic	Yes	No	No	NA	Number of individuals	Killing wolves?!	No	Canis lupus	LC	1970	2000	30	883.333	500	752.219	400	1750	400	NA	NA	NA	NA	NA
535	232	IUCN / SSC Caprinae Specialist Group (1997). Wild sheep and goats and their relatives. . Gland, Switzerland and Cambridge, UK, IUCN.	Mammalia	Artiodactyla	Bovidae	Capra	caucasica	cylindricornis	Blyth, 1841	East Caucasian tur / Daghestan tur	Azerbaijan, Georgia and Russian Federation	NO	NA	NA	NA	NA	NA	NA	Azerbaijan, Georgia, Russian Federation	Asia	41.8833	46.4167	FALSE	Terrestrial	Temperate broadleaf and mixed forests	Palearctic	Yes	No	No	NA	Number of individuals	Estimate unknown method	No	Capra caucasica	EN	1970	1994	24	23833.3	25000	4368.45	27500	25000	27500	NA	NA	NA	NA	NA
536	233	IUCN / SSC Caprinae Specialist Group (1997). Wild sheep and goats and their relatives. . Gland, Switzerland and Cambridge, UK, IUCN.	Mammalia	Artiodactyla	Bovidae	Capra	falconeri	heptneri	Zalkin, 1945	Markhor	Uzbekistan	NO	NA	NA	NA	NA	NA	NA	Uzbekistan	Asia	42	63	FALSE	Terrestrial	Temperate grasslands, savannas and shrublands	Palearctic	Yes	No	No	NA	Number of individuals	survey - unknown	No	Capra falconeri	NT	1980	1994	14	345	345	77.7817	400	290	NA	NA	NA	NA	NA	NA
537	234	van de Vlasakker Eisenga, J. (2004). Population Trends for Large Herbivores. Merselo, The Netherlands, Large Herbivore Foundation.	Mammalia	Artiodactyla	Bovidae	Capra	ibex	NA	(Linnaeus, 1758)	Alpine ibex	Switzerland	NO	NA	NA	NA	NA	NA	NA	Switzerland	Europe	47	8	FALSE	Terrestrial	Temperate coniferous forests	Palearctic	Yes	No	No	NA	Number of individuals	Direct observation	No	Capra ibex	LC	1990	2000	10	14118	14118	470.933	14451	13785	NA	NA	NA	NA	NA	NA
538	235	Dollinger, M. (1986). Ibex numbers in Switzerland. Swiss Federal Veterinary Office." Oryx. 20(4): 253."	Mammalia	Artiodactyla	Bovidae	Capra	ibex	NA	(Linnaeus, 1758)	Alpine ibex	Switzerland	NO	NA	NA	NA	NA	NA	NA	Switzerland	Europe	47	8	FALSE	Terrestrial	Temperate coniferous forests	Palearctic	Yes	No	No	NA	Number of individuals	Unknown	No	Capra ibex	LC	1975	1985	10	10553.3	11550	2164.54	8070	12040	NA	NA	NA	NA	NA	8070
539	236	Jacobson, A. R., A. Provenzale, et al. (2004). Climate forcing and density dependence in a mountain ungulate population." Ecology 85: 1598-1610."	Mammalia	Artiodactyla	Bovidae	Capra	ibex	NA	(Linnaeus, 1758)	Alpine ibex	Gran Paradiso NP, NW Italy	YES	Gran Paradiso National Park	718	710.44	2	Federal or national ministry or agency	1922	Italy	Europe	45.4167	7.56667	TRUE	Terrestrial	Temperate coniferous forests	Palearctic	Yes	No	No	NA	Number of individuals	Observed total ibex - fall census	No	Capra ibex	LC	1970	2000	30	3720.81	3632	642.325	3431	3632	3431	3382	2746	3158	3116	3590
540	237	IUCN / SSC Caprinae Specialist Group (1997). Wild sheep and goats and their relatives. . Gland, Switzerland and Cambridge, UK, IUCN.	Mammalia	Artiodactyla	Bovidae	Capra	nubiana	NA	F. Cuvier, 1825	Nubian ibex	Israel	NO	NA	NA	NA	NA	NA	NA	Israel	Asia	31.5	34.75	FALSE	Terrestrial	Deserts and xeric shrublands	Palearctic	Yes	No	No	NA	Number of individuals	Ground survey supplemented by aerial counts	No	Capra nubiana	VU	1985	1997	12	1282	1282	308.299	1064	1500	NA	NA	NA	NA	NA	NA
541	238	Cromsigt, J. P. G. M., V. A. A. Dijkstra, et al. (2001). Estimating the quality of Dutch mammal populations., Wageningen University, Netherlands.	Mammalia	Artiodactyla	Cervidae	Capreolus	capreolus	NA	Linnaeus, 1758	European roe deer	Netherlands	NO	NA	NA	NA	NA	NA	NA	Netherlands	Europe	52.5	5.75	FALSE	Terrestrial	Temperate broadleaf and mixed forests	Palearctic	Yes	No	No	NA	Number of individuals	Count	No	Capreolus capreolus	LC	2000	2000	0	48929	48929	NA	48929	48929	NA	NA	NA	NA	NA	NA
542	239	Bannikov, D. (1977). Bactrian Deer increase." Oryx."	Mammalia	Artiodactyla	Cervidae	Cervus	elaphus	yarkandensis	Wagner, 1844	Red deer / Elk	Tajikistan	NO	NA	NA	NA	NA	NA	NA	Tajikistan	Asia	39	71	FALSE	Terrestrial	Temperate grasslands, savannas and shrublands	Palearctic	Yes	No	No	NA	Number of individuals	Count estimate	No	Cervus elaphus	LC	1970	1976	6	650	650	141.421	550	750	550	NA	NA	NA	NA	NA
543	240	Escos, J. and C. L. Alados (1992). Habitat preference of Spanish ibex and other ungulates in Sierras de Cazorla y Segura (Spain)." Mammalia 56(3): 393-405."	Mammalia	Artiodactyla	Cervidae	Cervus	elaphus	NA	Wagner, 1844	Red deer / Elk	The Park of Sierras de Cazorla y Segura, Spain	YES	?Park of Sierras de Cazorla y Segura	349404	2096.74	5	Federal or national ministry or agency	1986	Spain	Europe	37.9167	-2.91667	TRUE	Terrestrial	Mediterranean forests, woodlands and scrub	Palearctic	Yes	No	No	NA	Number of individuals	Estimate	No	Cervus elaphus	LC	1974	1984	10	2933.33	2300	1644.18	2300	4800	NA	NA	NA	NA	2300	NA
544	241	van de Vlasakker Eisenga, J. (2004). Population Trends for Large Herbivores. Merselo, The Netherlands, Large Herbivore Foundation.	Mammalia	Artiodactyla	Cervidae	Cervus	elaphus	NA	Wagner, 1844	Red deer / Elk	Belgium	NO	NA	NA	NA	NA	NA	NA	Belgium	Europe	50.8333	4	FALSE	Terrestrial	Temperate broadleaf and mixed forests	Palearctic	Yes	No	No	NA	Number of individuals	Unknown	No	Cervus elaphus	LC	1970	2000	30	6589	6548	2057.81	4552	8667	4552	NA	NA	NA	NA	NA
545	242	van de Vlasakker Eisenga, J. (2004). Population Trends for Large Herbivores. Merselo, The Netherlands, Large Herbivore Foundation.	Mammalia	Artiodactyla	Cervidae	Cervus	elaphus	NA	Wagner, 1844	Red deer / Elk	Bulgaria	NO	NA	NA	NA	NA	NA	NA	Bulgaria	Europe	43	25	FALSE	Terrestrial	Temperate broadleaf and mixed forests	Palearctic	Yes	No	No	NA	Number of individuals	Unknown	No	Cervus elaphus	LC	1970	2000	30	16300.3	18262	8984.58	6497	18262	6497	NA	NA	NA	NA	NA
546	243	van de Vlasakker Eisenga, J. (2004). Population Trends for Large Herbivores. Merselo, The Netherlands, Large Herbivore Foundation.	Mammalia	Artiodactyla	Cervidae	Cervus	elaphus	NA	Wagner, 1844	Red deer / Elk	Croatia	NO	NA	NA	NA	NA	NA	NA	Croatia	Europe	45.1667	15.5	FALSE	Terrestrial	Temperate broadleaf and mixed forests	Palearctic	Yes	No	No	NA	Number of individuals	Unknown - expert judgement	No	Cervus elaphus	LC	1970	2000	30	9700	11000	3157.53	12000	6100	12000	NA	NA	NA	NA	NA
547	244	van de Vlasakker Eisenga, J. (2004). Population Trends for Large Herbivores. Merselo, The Netherlands, Large Herbivore Foundation.	Mammalia	Artiodactyla	Cervidae	Cervus	elaphus	NA	Wagner, 1844	Red deer / Elk	Italy	NO	NA	NA	NA	NA	NA	NA	Italy	Europe	42.8333	12.8333	FALSE	Terrestrial	Temperate coniferous forests	Palearctic	Yes	No	No	NA	Number of individuals	Census during rut	No	Cervus elaphus	LC	1970	2000	30	17435	11335	18142	3375	43695	3375	NA	NA	NA	NA	NA
548	245	van de Vlasakker Eisenga, J. (2004). Population Trends for Large Herbivores. Merselo, The Netherlands, Large Herbivore Foundation.	Mammalia	Artiodactyla	Cervidae	Cervus	elaphus	NA	Wagner, 1844	Red deer / Elk	Netherlands	NO	NA	NA	NA	NA	NA	NA	Netherlands	Europe	52.5	5.75	FALSE	Terrestrial	Temperate broadleaf and mixed forests	Palearctic	Yes	No	No	NA	Number of individuals	Observation - total population count	No	Cervus elaphus	LC	1970	2000	30	1950	1600	694.622	1500	2750	1500	NA	NA	NA	NA	NA
549	246	van de Vlasakker Eisenga, J. (2004). Population Trends for Large Herbivores. Merselo, The Netherlands, Large Herbivore Foundation.	Mammalia	Artiodactyla	Cervidae	Cervus	elaphus	NA	Wagner, 1844	Red deer / Elk	Romania	NO	NA	NA	NA	NA	NA	NA	Romania	Europe	46	25	FALSE	Terrestrial	Temperate broadleaf and mixed forests	Palearctic	Yes	No	No	NA	Number of individuals	Unknown	No	Cervus elaphus	LC	1970	2000	30	34500	33200	7633.48	27600	33200	27600	NA	NA	NA	NA	NA
550	247	van de Vlasakker Eisenga, J. (2004). Population Trends for Large Herbivores. Merselo, The Netherlands, Large Herbivore Foundation.	Mammalia	Artiodactyla	Cervidae	Cervus	elaphus	NA	Wagner, 1844	Red deer / Elk	Scotland, UK	NO	NA	NA	NA	NA	NA	NA	United Kingdom	Europe	56	-4	FALSE	Terrestrial	Temperate coniferous forests	Palearctic	Yes	No	No	NA	Number of individuals	Telescope counts	No	Cervus elaphus	LC	1970	2000	30	316667	300000	125831	200000	450000	200000	NA	NA	NA	NA	NA
551	248	IUCN/SSC Deer Specialist Group (1998). Deer Status survey and conservation action plan. Deer: Status Survey and Conservation Action Plan. C. Wemmer, A. McCarthy, R. Blouch and D. Moore, IUCN.	Mammalia	Artiodactyla	Cervidae	Cervus	elaphus	barbarus	Wagner, 1844	Red deer / Elk	Algeria	NO	NA	NA	NA	NA	NA	NA	Algeria	Africa	28	3	FALSE	Terrestrial	Mediterranean forests, woodlands and scrub	Palearctic	Yes	No	No	NA	Number of individuals	Unknown	No	Cervus elaphus	LC	1975	1987	12	1250	1250	1060.66	500	2000	NA	NA	NA	NA	NA	500
552	249	Saitoh, T., N. C. Stenseth, et al. (1997). Density dependence in fluctuating grey-sided vole populations." Journal of Animal Ecology 66(1): 14-24.| NERC Centre for Population Biology (1999). The Global Populations Dynamics Database. http://cpbnts1.bio.ic.ac.uk/gpdd/, Imperial College."	Mammalia	Rodentia	Cricetidae	Myodes	rufocanus	NA	Sundevall, 1846	Grey-sided vole / Grey red-backed vole	District 15, Hokkaido, Japan	NO	NA	NA	NA	NA	NA	NA	Japan	Asia	43.5	143	TRUE	Terrestrial	Temperate coniferous forests	Palearctic	Yes	No	No	NA	Abundance index	Trapping - census, autumn survey	No	Myodes rufocanus	LC	1970	1992	22	7.97783	5.29	9.0727	14.64	1.45	14.64	3.09	1.08	13.95	8.55	0.43
553	250	Saitoh, T., N. C. Stenseth, et al. (1997). Density dependence in fluctuating grey-sided vole populations." Journal of Animal Ecology 66(1): 14-24.| NERC Centre for Population Biology (1999). The Global Populations Dynamics Database. http://cpbnts1.bio.ic.ac.uk/gpdd/, Imperial College."	Mammalia	Rodentia	Cricetidae	Myodes	rufocanus	NA	Sundevall, 1846	Grey-sided vole / Grey red-backed vole	District 39, Hokkaido, Japan	NO	NA	NA	NA	NA	NA	NA	Japan	Asia	43.5	143	TRUE	Terrestrial	Temperate coniferous forests	Palearctic	Yes	No	No	NA	Abundance index	Trapping census - Autumn	No	Myodes rufocanus	LC	1970	1992	22	5.56957	3.32	5.40119	16.62	4.39	16.62	0.65	4.49	2.67	10.47	0.95
554	251	Kataev, G. D. (2003). Cyclicity in the lemming and vole numbers in the Northern Taiga of the Kola Peninsula. Arctic Birds: Newsletter of International Wader Study Group. M. Soloviev and P. Tomkovich. 5: 38-40.	Mammalia	Rodentia	Cricetidae	Myodes	rufocanus	NA	Sundevall, 1846	Grey-sided vole / Grey red-backed vole	Laplandsky Nature Reserve, Murmansk Oblast	YES	Laplandsky Nature Reserve	10716	2784	NA	Collaborative governeance	1984	Russian Federation	Asia	67.65	32.6	TRUE	Terrestrial	Tundra	Palearctic	Yes	No	No	NA	Number of individuals per 1000 trap nights	Trapping	No	Myodes rufocanus	LC	1970	2002	32	228.387	220	215.582	250	225	250	60	50	495	450	50
555	252	van de Vlasakker Eisenga, J. (2004). Population Trends for Large Herbivores. Merselo, The Netherlands, Large Herbivore Foundation.	Mammalia	Artiodactyla	Cervidae	Dama	dama	NA	Linnaeus, 1758	Fallow deer	Italy	NO	NA	NA	NA	NA	NA	NA	Italy	Europe	42.8333	12.8333	FALSE	Terrestrial	Mediterranean forests, woodlands and scrub	Palearctic	No	Yes	No	NA	Number of individuals	Direct count in open habitat or linear transect	No	Dama dama	LC	1980	2000	20	13827.5	13827.5	11069.8	6000	21655	NA	NA	NA	NA	NA	NA
556	253	Escos, J. and C. L. Alados (1992). Habitat preference of Spanish ibex and other ungulates in Sierras de Cazorla y Segura (Spain)." Mammalia 56(3): 393-405."	Mammalia	Artiodactyla	Cervidae	Dama	dama	NA	Linnaeus, 1758	Fallow deer	The Park of Sierras de Cazorla y Segura, Spain	YES	?Park of Sierras de Cazorla y Segura	349404	2096.74	5	Federal or national ministry or agency	1986	Spain	Europe	37.9167	-2.91667	TRUE	Terrestrial	Mediterranean forests, woodlands and scrub	Palearctic	No	Yes	No	NA	Number of individuals	Estimate	No	Dama dama	LC	1974	1984	10	2533.33	2200	1040.83	2200	1700	NA	NA	NA	NA	2200	NA
557	254	Oryx (1986). News and views: Persian fallow deer still survives in Iran." Oryx 20(3): 144."	Mammalia	Artiodactyla	Cervidae	Dama	dama	mesopotamica	Linnaeus, 1758	Fallow deer	Dasht-e-Naz Wildlife Refuge, Iran	YES	Dasht-e-Naz Wildlife Refuge	17125	0.56	4	NA	1975	Iran, Islamic Republic Of	Asia	36.6678	53.2375	TRUE	Terrestrial	Temperate broadleaf and mixed forests	Palearctic	Yes	No	No	NA	Number of individuals	Census	No	Dama dama	LC	1979	1985	6	85.5	85.5	45.9619	53	118	NA	NA	NA	NA	NA	NA
558	255	Feh, C., B. Munkhtuya, et al. (2001). Ecology and social structure of the Gobi khulan Equus hemionus subsp. in the Gobi B National Park, Mongolia." Biological Conservation 101: 51-61."	Mammalia	Perissodactyla	Equidae	Equus	hemionus	luteus	Lesson, 1827	Wild ass / Kulan	Gobi B National Park, Mongolia	YES	Gobi B National Park	NA	NA	NA	NA	NA	Mongolia	Asia	43.8286	96.5803	TRUE	Terrestrial	Deserts and xeric shrublands	Palearctic	Yes	No	No	NA	Number of individuals	Total count (apart from 1980/81 which was extrapolation from aerial and road counts)	No	Equus hemionus	NT	1975	1996	21	1435.14	1500	133.941	1250	1506	NA	NA	NA	NA	NA	1250
559	256	IUCN/SSC Antelope Specialist Group, Ed. (2001). Antelopes: Global Survey and Regional Action Plans: Part 4. North Africa, the Middle East and Asia. Antelopes: Global Survey and Regional Action Plans:, IUCN.	Mammalia	Artiodactyla	Bovidae	Gazella	cuvieri	NA	Ogilby, 1840	Atlas gazelle / Cuvier's gazelle / Mountain gazelle	Algeria, Morocco and Tunisia	NO	NA	NA	NA	NA	NA	NA	Algeria, Morocco, Tunisia	Africa	33.9803	3.12694	FALSE	Terrestrial	Mediterranean forests, woodlands and scrub	Palearctic	Yes	No	No	NA	Number of individuals	Estimate	No	Gazella cuvieri	VU	1995	2001	6	1500	1500	707.107	1000	2000	NA	NA	NA	NA	NA	NA
560	257	IUCN/SSC Antelope Specialist Group, Ed. (2001). Antelopes: Global Survey and Regional Action Plans: Part 4. North Africa, the Middle East and Asia. Antelopes: Global Survey and Regional Action Plans:, IUCN.	Mammalia	Artiodactyla	Bovidae	Gazella	cuvieri	NA	Ogilby, 1840	Atlas gazelle / Cuvier's gazelle / Mountain gazelle	Algeria	NO	NA	NA	NA	NA	NA	NA	Algeria	Africa	28	3	FALSE	Terrestrial	Mediterranean forests, woodlands and scrub	Palearctic	Yes	No	No	NA	Number of individuals	Unknown	No	Gazella cuvieri	VU	1995	2001	6	480	480	113.137	400	560	NA	NA	NA	NA	NA	NA
561	258	Landa, A., M. Linden, et al. (2000). Action plan for the conservation of wolverines ( Gulo gulo) in Europe. Nature and Environment No. 115. C. o. Europe, Convention on the conservation of European Wildlife and Natural Habitats (Bern Convention).	Mammalia	Carnivora	Mustelidae	Gulo	gulo	NA	(Linnaeus, 1758)	Wolverine	Finland	NO	NA	NA	NA	NA	NA	NA	Finland	Europe	64	26	FALSE	Terrestrial	Boreal forests/taiga	Palearctic	Yes	No	No	NA	Number of individuals	Counting track in snow, observations	No	Gulo gulo	LC	1985	1997	12	98.6667	110	25.0067	70	116	NA	NA	NA	NA	NA	NA
562	259	Danilov, P., P. Helle, et al. (2002). Distribution and number game animals and grouse birds in East Fennoscandia. . Russian Academy of Science. : 18.	Mammalia	Carnivora	Mustelidae	Gulo	gulo	NA	(Linnaeus, 1758)	Wolverine	Central Finland	NO	NA	NA	NA	NA	NA	NA	Finland	Europe	62.5	25.5	FALSE	Terrestrial	Boreal forests/taiga	Palearctic	Yes	No	No	NA	Tracks per 10km	Unknown	No	Gulo gulo	LC	1990	2001	11	0.0241667	0.03	0.011645	0.01	0.03	NA	NA	NA	NA	NA	NA
563	260	Danilov, P., P. Helle, et al. (2002). Distribution and number game animals and grouse birds in East Fennoscandia. . Russian Academy of Science. : 18.	Mammalia	Carnivora	Mustelidae	Gulo	gulo	NA	(Linnaeus, 1758)	Wolverine	Northern Finland	NO	NA	NA	NA	NA	NA	NA	Finland	Europe	64	26	FALSE	Terrestrial	Boreal forests/taiga	Palearctic	Yes	No	No	NA	Tracks per 10km	Unknown	No	Gulo gulo	LC	1990	2001	11	0.0316667	0.03	0.0140346	0.02	0.03	NA	NA	NA	NA	NA	NA
564	261	Danilov, P., P. Helle, et al. (2002). Distribution and number game animals and grouse birds in East Fennoscandia. . Russian Academy of Science. : 18.	Mammalia	Carnivora	Mustelidae	Gulo	gulo	NA	(Linnaeus, 1758)	Wolverine	Southern Finland	NO	NA	NA	NA	NA	NA	NA	Finland	Europe	67	27	FALSE	Terrestrial	Boreal forests/taiga	Palearctic	Yes	No	No	NA	Tracks per 10km	Unknown	No	Gulo gulo	LC	1999	2001	2	0.008	0.007	0.00173205	0.007	0.007	NA	NA	NA	NA	NA	NA
565	262	Landa, A., O. Strand, et al. (1997). Wolverines and their prey in southern Norway." Canadian Journal of Zoology. 75: 1292-1299."	Mammalia	Carnivora	Mustelidae	Gulo	gulo	NA	(Linnaeus, 1758)	Wolverine	Snohetta plateau, Norway	NO	NA	NA	NA	NA	NA	NA	Norway	Europe	62.32	9.26833	TRUE	Terrestrial	Boreal forests/taiga	Palearctic	Yes	No	No	NA	Number of individuals	Snow track count and after 1990 also radio tracking.	No	Gulo gulo	LC	1979	1995	16	12.2222	12	3.15348	7	17	NA	NA	NA	NA	NA	NA
566	263	Danilov, P., P. Helle, et al. (2002). Distribution and number game animals and grouse birds in East Fennoscandia. . Russian Academy of Science. : 18.	Mammalia	Carnivora	Mustelidae	Gulo	gulo	NA	(Linnaeus, 1758)	Wolverine	Southern Karelia	NO	NA	NA	NA	NA	NA	NA	Russian Federation	Asia	61.7703	33.9525	FALSE	Terrestrial	Boreal forests/taiga	Palearctic	Yes	No	No	NA	Tracks per 10km	Unknown	No	Gulo gulo	LC	1990	2001	11	0.0203333	0.02	0.010603	0.02	0.02	NA	NA	NA	NA	NA	NA
567	264	Danilov, P., P. Helle, et al. (2002). Distribution and number game animals and grouse birds in East Fennoscandia. . Russian Academy of Science. : 18.	Mammalia	Carnivora	Mustelidae	Gulo	gulo	NA	(Linnaeus, 1758)	Wolverine	Central Karelia	NO	NA	NA	NA	NA	NA	NA	Russian Federation	Asia	64	32.5	FALSE	Terrestrial	Boreal forests/taiga	Palearctic	Yes	No	No	NA	Tracks per 10km	Unknown	No	Gulo gulo	LC	1990	2001	11	0.0716667	0.06	0.0315748	0.06	0.08	NA	NA	NA	NA	NA	NA
568	265	Danilov, P., P. Helle, et al. (2002). Distribution and number game animals and grouse birds in East Fennoscandia. . Russian Academy of Science. : 18.	Mammalia	Carnivora	Mustelidae	Gulo	gulo	NA	(Linnaeus, 1758)	Wolverine	Northern Karelia	NO	NA	NA	NA	NA	NA	NA	Russian Federation	Asia	65.8233	32.2017	FALSE	Terrestrial	Boreal forests/taiga	Palearctic	Yes	No	No	NA	Tracks per 10km	Unknown	No	Gulo gulo	LC	1990	2001	11	0.1275	0.13	0.0351943	0.16	0.11	NA	NA	NA	NA	NA	NA
574	266	Danilov, P., P. Helle, et al. (2002). Distribution and number game animals and grouse birds in East Fennoscandia. . Russian Academy of Science. : 18.	Mammalia	Carnivora	Mustelidae	Gulo	gulo	NA	(Linnaeus, 1758)	Wolverine	Vologodskaya oblast	NO	NA	NA	NA	NA	NA	NA	Russian Federation	Asia	62.3644	41.9794	FALSE	Terrestrial	Boreal forests/taiga	Palearctic	Yes	No	No	NA	Tracks per 10km	Unknown	No	Gulo gulo	LC	1998	1999	1	0.025	0.025	0.00707107	0.02	0.03	NA	NA	NA	NA	NA	NA
575	267	Krasnov, Y. V. (2003). Long-term fluctuations of Norwegian lemming numbers on Kharlov Island, Sem' Ostrovov Archipelago, Eastern Murman Coast. . Arctic Birds: Newsletter of International Wader Study Group. M. Soloviev and P. Tomkovich. 5: 37.	Mammalia	Rodentia	Cricetidae	Lemmus	lemmus	NA	(Linnaeus, 1758)	Norway lemming	Kharlov Island	NO	NA	NA	NA	NA	NA	NA	Russian Federation	Asia	68.8	37.3453	TRUE	Terrestrial	Tundra	Palearctic	Yes	No	No	NA	Lemming abundance rank	Observation	No	Lemmus lemmus	LC	1978	1999	21	1.27273	1	1.16217	4	1	NA	NA	NA	NA	NA	NA
576	268	Large Carnivore Initiative for Europe (2004). Status and trends for large carnivores in Europe.	Mammalia	Carnivora	Felidae	Lynx	lynx	NA	Linnaeus, 1758	Eurasian lynx	France	NO	NA	NA	NA	NA	NA	NA	France	Europe	45.1667	5.71667	FALSE	Terrestrial	Temperate broadleaf and mixed forests	Palearctic	Yes	No	No	NA	Number of individuals	Unknown	No	Lynx lynx	LC	1970	2001	31	50	50	70.7107	0	100	0	NA	NA	NA	NA	NA
577	269	Large Carnivore Initiative for Europe (2004). Status and trends for large carnivores in Europe.	Mammalia	Carnivora	Felidae	Lynx	lynx	NA	Linnaeus, 1758	Eurasian lynx	Italy	NO	NA	NA	NA	NA	NA	NA	Italy	Europe	45.8333	12.8333	FALSE	Terrestrial	Temperate broadleaf and mixed forests	Palearctic	Yes	No	No	NA	Number of individuals	Unknown	No	Lynx lynx	LC	1970	2001	31	7	7	9.89949	0	14	0	NA	NA	NA	NA	NA
578	270	Large Carnivore Initiative for Europe (2004). Status and trends for large carnivores in Europe.	Mammalia	Carnivora	Felidae	Lynx	lynx	NA	Linnaeus, 1758	Eurasian lynx	Switzerland	NO	NA	NA	NA	NA	NA	NA	Switzerland	Europe	47	8	FALSE	Terrestrial	Temperate broadleaf and mixed forests	Palearctic	Yes	No	No	NA	Number of individuals	Unknown	No	Lynx lynx	LC	1970	2001	31	46	46	65.0538	0	92	0	NA	NA	NA	NA	NA
579	271	Large Carnivore Initiative for Europe (2004). Status and trends for large carnivores in Europe.	Mammalia	Carnivora	Felidae	Lynx	lynx	NA	Linnaeus, 1758	Eurasian lynx	Austria	NO	NA	NA	NA	NA	NA	NA	Austria	Europe	47.3333	13.3333	FALSE	Terrestrial	Temperate broadleaf and mixed forests	Palearctic	Yes	No	No	NA	Number of individuals	Unknown	No	Lynx lynx	LC	1970	2001	31	12	12	16.9706	0	24	0	NA	NA	NA	NA	NA
580	272	Large Carnivore Initiative for Europe (2004). Status and trends for large carnivores in Europe.	Mammalia	Carnivora	Felidae	Lynx	lynx	NA	Linnaeus, 1758	Eurasian lynx	Germany	NO	NA	NA	NA	NA	NA	NA	Germany	Europe	51.5	10.5	FALSE	Terrestrial	Temperate broadleaf and mixed forests	Palearctic	Yes	No	No	NA	Number of individuals	Unknown	No	Lynx lynx	LC	1970	2001	31	15	15	21.2132	0	30	0	NA	NA	NA	NA	NA
581	273	Large Carnivore Initiative for Europe (2004). Status and trends for large carnivores in Europe.	Mammalia	Carnivora	Felidae	Lynx	lynx	NA	Linnaeus, 1758	Eurasian lynx	Norway	NO	NA	NA	NA	NA	NA	NA	Norway	Europe	62	10	FALSE	Terrestrial	Boreal forests/taiga	Palearctic	Yes	No	No	NA	Number of individuals	Unknown	No	Lynx lynx	LC	1970	2001	31	240	240	127.279	150	330	150	NA	NA	NA	NA	NA
582	274	Large Carnivore Initiative for Europe (2004). Status and trends for large carnivores in Europe.	Mammalia	Carnivora	Felidae	Lynx	lynx	NA	Linnaeus, 1758	Eurasian lynx	Finland	NO	NA	NA	NA	NA	NA	NA	Finland	Europe	64	26	FALSE	Terrestrial	Boreal forests/taiga	Palearctic	Yes	No	No	NA	Number of individuals	Unknown	No	Lynx lynx	LC	2001	2001	0	870	870	NA	870	870	NA	NA	NA	NA	NA	NA
583	275	Large Carnivore Initiative for Europe (2004). Status and trends for large carnivores in Europe.	Mammalia	Carnivora	Felidae	Lynx	lynx	NA	Linnaeus, 1758	Eurasian lynx	Poland	NO	NA	NA	NA	NA	NA	NA	Poland	Europe	52	20	FALSE	Terrestrial	Temperate broadleaf and mixed forests	Palearctic	Yes	No	No	NA	Number of individuals	Unknown	No	Lynx lynx	LC	1970	2001	31	215	215	49.4975	250	180	250	NA	NA	NA	NA	NA
584	276	Large Carnivore Initiative for Europe (2004). Status and trends for large carnivores in Europe.	Mammalia	Carnivora	Felidae	Lynx	lynx	NA	Linnaeus, 1758	Eurasian lynx	Estonia	NO	NA	NA	NA	NA	NA	NA	Estonia	Europe	59	26	FALSE	Terrestrial	Temperate broadleaf and mixed forests	Palearctic	Yes	No	No	NA	Number of individuals	Unknown	No	Lynx lynx	LC	1970	2001	31	550	550	494.975	200	900	200	NA	NA	NA	NA	NA
585	277	Large Carnivore Initiative for Europe (2004). Status and trends for large carnivores in Europe.	Mammalia	Carnivora	Felidae	Lynx	lynx	NA	Linnaeus, 1758	Eurasian lynx	Lithuania	NO	NA	NA	NA	NA	NA	NA	Lithuania	Europe	56	24	FALSE	Terrestrial	Temperate broadleaf and mixed forests	Palearctic	Yes	No	No	NA	Number of individuals	Unknown	No	Lynx lynx	LC	1970	2001	31	126.5	126.5	33.234	150	103	150	NA	NA	NA	NA	NA
586	278	Large Carnivore Initiative for Europe (2004). Status and trends for large carnivores in Europe.	Mammalia	Carnivora	Felidae	Lynx	lynx	NA	Linnaeus, 1758	Eurasian lynx	Latvia	NO	NA	NA	NA	NA	NA	NA	Latvia	Europe	57	25	FALSE	Terrestrial	Temperate broadleaf and mixed forests	Palearctic	Yes	No	No	NA	Number of individuals	Unknown	No	Lynx lynx	LC	2001	2001	0	648	648	NA	648	648	NA	NA	NA	NA	NA	NA
587	279	Large Carnivore Initiative for Europe (2004). Status and trends for large carnivores in Europe.	Mammalia	Carnivora	Felidae	Lynx	lynx	NA	Linnaeus, 1758	Eurasian lynx	Ukraine	NO	NA	NA	NA	NA	NA	NA	Ukraine	Asia	48.3	25.9333	FALSE	Terrestrial	Temperate broadleaf and mixed forests	Palearctic	Yes	No	No	NA	Number of individuals	Unknown	No	Lynx lynx	LC	2001	2001	0	255	255	NA	255	255	NA	NA	NA	NA	NA	NA
588	280	Large Carnivore Initiative for Europe (2004). Status and trends for large carnivores in Europe.	Mammalia	Carnivora	Felidae	Lynx	lynx	NA	Linnaeus, 1758	Eurasian lynx	Czech Republic	NO	NA	NA	NA	NA	NA	NA	Czechia	Europe	49.75	15	FALSE	Terrestrial	Temperate broadleaf and mixed forests	Palearctic	Yes	No	No	NA	Number of individuals	Unknown	No	Lynx lynx	LC	1970	2001	31	335	335	304.056	550	120	550	NA	NA	NA	NA	NA
589	281	Large Carnivore Initiative for Europe (2004). Status and trends for large carnivores in Europe.	Mammalia	Carnivora	Felidae	Lynx	lynx	NA	Linnaeus, 1758	Eurasian lynx	Slovakia	NO	NA	NA	NA	NA	NA	NA	Slovakia	Europe	48.6667	19.5	FALSE	Terrestrial	Temperate broadleaf and mixed forests	Palearctic	Yes	No	No	NA	Number of individuals	Unknown	No	Lynx lynx	LC	1970	2001	31	441	441	57.9828	482	400	482	NA	NA	NA	NA	NA
590	282	Large Carnivore Initiative for Europe (2004). Status and trends for large carnivores in Europe.	Mammalia	Carnivora	Felidae	Lynx	lynx	NA	Linnaeus, 1758	Eurasian lynx	Romania	NO	NA	NA	NA	NA	NA	NA	Romania	Europe	46	25	FALSE	Terrestrial	Temperate broadleaf and mixed forests	Palearctic	Yes	No	No	NA	Number of individuals	Unknown	No	Lynx lynx	LC	1970	2001	31	1425	1425	883.883	800	2050	800	NA	NA	NA	NA	NA
591	283	IUCN/SSC Cat Specialist Group (1984). The plights of the cats. Europe. Cat News. P. Jackson, IUCN. 1: 6.	Mammalia	Carnivora	Felidae	Lynx	lynx	NA	Linnaeus, 1758	Eurasian lynx	Sweden	NO	NA	NA	NA	NA	NA	NA	Sweden	Europe	62	15	FALSE	Terrestrial	Boreal forests/taiga	Palearctic	Yes	No	No	NA	Unknown	Unknown	No	Lynx lynx	LC	1984	1984	0	700	700	NA	700	700	NA	NA	NA	NA	NA	NA
595	284	Danilov, P., P. Helle, et al. (2002). Distribution and number game animals and grouse birds in East Fennoscandia. . Russian Academy of Science. : 18.	Mammalia	Carnivora	Felidae	Lynx	lynx	NA	Linnaeus, 1758	Eurasian lynx	Leningradskaya	NO	NA	NA	NA	NA	NA	NA	Russian Federation	Asia	60.3214	33.9833	FALSE	Terrestrial	Temperate grasslands, savannas and shrublands	Palearctic	Yes	No	No	NA	Tracks per 10km	Unknown	No	Lynx lynx	LC	1998	1999	1	0.25	0.25	0.0141421	0.26	0.24	NA	NA	NA	NA	NA	NA
597	285	Danilov, P., P. Helle, et al. (2002). Distribution and number game animals and grouse birds in East Fennoscandia. . Russian Academy of Science. : 18.	Mammalia	Carnivora	Felidae	Lynx	lynx	NA	Linnaeus, 1758	Eurasian lynx	Vologodskaya oblast	NO	NA	NA	NA	NA	NA	NA	Russian Federation	Asia	62.3644	41.9794	FALSE	Terrestrial	Boreal forests/taiga	Palearctic	Yes	No	No	NA	Tracks per 10km	Unknown	No	Lynx lynx	LC	1998	1999	1	0.92	0.92	0.0707107	0.97	0.87	NA	NA	NA	NA	NA	NA
598	286	IUCN/SSC Cat Specialist Group (1985). Spanish Lynx in Trouble. Cat News. P. Jackson, IUCN. 1985.	Mammalia	Carnivora	Felidae	Lynx	pardinus	NA	Temminck, 1827	Iberian lynx	Do√±ana National Park, Spain	YES	Do√±ana National Park	61611	542.52	NA	NA	1994	Spain	Europe	36.9878	-6.40667	TRUE	Terrestrial	Mediterranean forests, woodlands and scrub	Palearctic	Yes	No	No	NA	Number of individuals	Estimate	No	Lynx pardinus	EN	1985	1985	0	35	35	NA	35	35	NA	NA	NA	NA	NA	NA
599	287	Bibikov, D. I. (1991). The steppe marmot- its past and future." Oryx 25: 48."	Mammalia	Rodentia	Sciuridae	Marmota	bobak	bobak	M¬∏ller, 1776	Steppe marmot	European Russia	NO	NA	NA	NA	NA	NA	NA	Russian Federation	Asia	57	40	FALSE	Terrestrial	Boreal forests/taiga	Palearctic	Yes	No	No	NA	Number of individuals	unknown	No	Marmota bobak	LC	1970	1988	18	114038	80769.5	92443.1	44615	250000	44615	NA	NA	NA	NA	73077
600	288	IUCN / SSC Caprinae Specialist Group (1997). Wild sheep and goats and their relatives. . Gland, Switzerland and Cambridge, UK, IUCN.	Mammalia	Artiodactyla	Bovidae	Ovis	ammon	severtzovi	Blyth, 1841	Argali / Kizil-kum sheep	Nuratau Nature Reserve, Uzbekistan	YES	Nuratau Nature Reserve	NA	NA	NA	NA	NA	Uzbekistan	Asia	40.5258	66.7789	TRUE	Terrestrial	Temperate grasslands, savannas and shrublands	Palearctic	Yes	No	No	NA	Number of individuals	Census transects	No	Ovis ammon	NT	1983	1994	11	1750	1750	353.553	1500	2000	NA	NA	NA	NA	NA	NA
604	292	Smirnov, E. N. and D. G. Miquelle (1999). Population dynamics of the Amur tiger in Sikhote-Alin Zapovednik, Russia. . Riding the Tiger: Tiger conservation in human-dominated landscapes. J. Seidensticker, S. Christie and P. Jackson. Cambridge., Cambridge University Press.: 61-70.	Mammalia	Carnivora	Felidae	Panthera	tigris	altaica	Hilzheimer, 1905	Tiger	Sikhote-Alin Zapovednik, Russia	YES	Sikhote Alin Zapovednik	2164	44690.9	NA	Collaborative governance	1978	Russian Federation	Asia	45.2597	136.19	TRUE	Terrestrial	Boreal forests/taiga	Palearctic	Yes	No	No	NA	Number of indidivuals	Survey/estimate	No	Panthera tigris	EN	1970	1993	23	18.0833	18	6.44655	8	28	8	7	8	12	11	13
605	293	MIQUELLE, D. G., D. G. PIKUNOV, et al. (2005). A survey of Amur (Siberian) tigers in the Russian Far East, 2004-2005. S. t. Tiger., Save the Tiger.	Mammalia	Carnivora	Felidae	Panthera	tigris	altaica	Hilzheimer, 1905	Tiger	Russian Far East	NO	NA	NA	NA	NA	NA	NA	Russian Federation	Asia	51.4667	117.5	FALSE	Terrestrial	Boreal forests/taiga	Palearctic	Yes	No	No	NA	Number of individuals	Estimate based on assessment of tiger tracks	No	Panthera tigris	EN	1996	2005	9	455	455	14.1421	445	465	NA	NA	NA	NA	NA	NA
606	294	Gerell, R. and K. Gerell Lundberg (1993). Decline of a bat Pipistellus pipistrellus population in an industrialized area in south Sweden." Biological Conservation 65: 153-157."	Mammalia	Chiroptera	Vespertilionidae	Pipistrellus	pipistrellus	NA	Schreber, 1774	Common pipistrelle	Vombs Fure, Sweden	NO	NA	NA	NA	NA	NA	NA	Sweden	Europe	55.6495	13.5785	TRUE	Terrestrial	Boreal forests/taiga	Palearctic	Yes	No	No	NA	Total number of individuals	Box traps	No	Pipistrellus pipistrellus	LC	1981	1987	6	125.429	120	31.1655	98	170	NA	NA	NA	NA	NA	NA
607	295	Lhagvasuren, B. a. M.-G., E.J. (1997). The status and management of the Mongolian gazelle Procapra gutturosa population." Oryx. 31: 127-133."	Mammalia	Artiodactyla	Bovidae	Procapra	gutturosa	NA	(Pallas, 1777)	Mongolian gazelle	Mongolia	NO	NA	NA	NA	NA	NA	NA	Mongolia	Asia	45	105	FALSE	Terrestrial	Temperate grasslands, savannas and shrublands	Palearctic	Yes	No	No	NA	Number of individuals	Estimate/aerial surveys	No	Procapra gutturosa	LC	1975	1994	19	547143	270000	644198	260000	2000000	NA	NA	NA	NA	NA	260000
608	296	Species IN Oryx brief (1995). Przewalski's gazelle IN Oryx brief." Oryx: 234."	Mammalia	Artiodactyla	Bovidae	Procapra	przewalskii	NA	B¬∏chner, 1891	Przewalski's gazelle	Northern half of Qinghai Lake	NO	NA	NA	NA	NA	NA	NA	China	Asia	37.25	100	FALSE	Terrestrial	Montane grasslands and shrublands	Palearctic	Yes	No	No	NA	Individuals	Unknown census	No	Procapra przewalskii	EN	1986	1994	8	275	275	106.066	350	200	NA	NA	NA	NA	NA	NA
609	297	van de Vlasakker Eisenga, J. (2004). Population Trends for Large Herbivores. Merselo, The Netherlands, Large Herbivore Foundation.	Mammalia	Artiodactyla	Cervidae	Rangifer	tarandus	fennicus	L√∂nnberg, 1909	Reindeer / Caribou	Kainuu, Finland	NO	NA	NA	NA	NA	NA	NA	Finland	Europe	66	28	FALSE	Terrestrial	Boreal forests/taiga	Palearctic	Yes	No	No	NA	Number of individuals	Helicopter counts	No	Rangifer tarandus	VU	1989	2001	12	1171.75	1133.5	501.563	720	1700	NA	NA	NA	NA	NA	NA
614	298	van de Vlasakker Eisenga, J. (2004). Population Trends for Large Herbivores. Merselo, The Netherlands, Large Herbivore Foundation.	Mammalia	Artiodactyla	Cervidae	Rangifer	tarandus	NA	L√∂nnberg, 1909	Reindeer / Caribou	Norway	NO	NA	NA	NA	NA	NA	NA	Norway	Europe	62	10	FALSE	Terrestrial	Boreal forests/taiga	Palearctic	Yes	No	No	NA	Number of individuals	Ground and aerial total counts	No	Rangifer tarandus	VU	1970	2000	30	32500	35000	4330.13	27500	35000	27500	NA	NA	NA	NA	NA
615	299	van de Vlasakker Eisenga, J. (2004). Population Trends for Large Herbivores. Merselo, The Netherlands, Large Herbivore Foundation.	Mammalia	Artiodactyla	Bovidae	Rupicapra	rupicapra	balcanica	Bolkay, 1925	Tatra chamois / Alpine chamois	Bulgaria	NO	NA	NA	NA	NA	NA	NA	Bulgaria	Europe	43	25	FALSE	Terrestrial	Temperate broadleaf and mixed forests	Palearctic	Yes	No	No	NA	Number of individuals	Unknown	No	Rupicapra rupicapra	LC	1970	2000	30	1536	1779	440.078	1028	1779	1028	NA	NA	NA	NA	NA
616	300	van de Vlasakker Eisenga, J. (2004). Population Trends for Large Herbivores. Merselo, The Netherlands, Large Herbivore Foundation.	Mammalia	Artiodactyla	Bovidae	Rupicapra	rupicapra	carpatica	Bolkay, 1925	Tatra chamois / Alpine chamois	Romania	NO	NA	NA	NA	NA	NA	NA	Romania	Europe	46	25	FALSE	Terrestrial	Temperate broadleaf and mixed forests	Palearctic	Yes	No	No	NA	Number of individuals	Variety of methods see notes	No	Rupicapra rupicapra	LC	1970	2001	31	7581	7616	980.9	6400	7616	6400	NA	NA	NA	NA	NA
617	301	van de Vlasakker Eisenga, J. (2004). Population Trends for Large Herbivores. Merselo, The Netherlands, Large Herbivore Foundation.	Mammalia	Artiodactyla	Bovidae	Rupicapra	rupicapra	balcanica	Bolkay, 1925	Tatra chamois / Alpine chamois	Albania	NO	NA	NA	NA	NA	NA	NA	Albania	Europe	41	20	FALSE	Terrestrial	Mediterranean forests, woodlands and scrub	Palearctic	Yes	No	No	NA	Number of individuals	Unknown	No	Rupicapra rupicapra	LC	1990	2000	10	1554.5	1554.5	67.1751	1507	1602	NA	NA	NA	NA	NA	NA
618	302	van de Vlasakker Eisenga, J. (2004). Population Trends for Large Herbivores. Merselo, The Netherlands, Large Herbivore Foundation.	Mammalia	Artiodactyla	Bovidae	Rupicapra	rupicapra	rupicapra	Bolkay, 1925	Tatra chamois / Alpine chamois	Italian Alps	NO	NA	NA	NA	NA	NA	NA	Italy	Europe	45	7	FALSE	Terrestrial	Temperate coniferous forests	Palearctic	Yes	No	No	NA	Number of individuals	Census - direct count	No	Rupicapra rupicapra	LC	1980	2000	20	84136.7	70000	34453.5	59000	123410	NA	NA	NA	NA	NA	NA
619	303	IUCN / SSC Caprinae Specialist Group (1997). Wild sheep and goats and their relatives. . Gland, Switzerland and Cambridge, UK, IUCN.	Mammalia	Artiodactyla	Bovidae	Rupicapra	rupicapra	tatrica	Bolkay, 1925	Tatra chamois / Alpine chamois	Slovakia	NO	NA	NA	NA	NA	NA	NA	Slovakia	Europe	48.6667	19.5	FALSE	Terrestrial	Temperate broadleaf and mixed forests	Palearctic	Yes	No	No	NA	Number of individuals	Estimate	No	Rupicapra rupicapra	LC	1989	1993	4	672.5	672.5	74.2462	725	620	NA	NA	NA	NA	NA	NA
620	304	IUCN / SSC Caprinae Specialist Group (1997). Wild sheep and goats and their relatives. . Gland, Switzerland and Cambridge, UK, IUCN.	Mammalia	Artiodactyla	Bovidae	Rupicapra	rupicapra	tatrica	Bolkay, 1925	Tatra chamois / Alpine chamois	Tatra National Park, Poland	YES	Tatra National Park	848	211.53	2	Federal or national ministry or agency	1955	Poland	Europe	49.2455	19.9604	TRUE	Terrestrial	Temperate coniferous forests	Palearctic	Yes	No	No	NA	Number of individuals	Unknown/estimate	No	Rupicapra rupicapra	LC	1986	1992	6	200.333	191	65.5006	270	140	NA	NA	NA	NA	NA	NA
621	305	van de Vlasakker Eisenga, J. (2004). Population Trends for Large Herbivores. Merselo, The Netherlands, Large Herbivore Foundation.	Mammalia	Artiodactyla	Bovidae	Rupicapra	rupicapra	tatrica	Bolkay, 1925	Tatra chamois / Alpine chamois	High Tatra Mountains, Nizke Tatry National Park, Slovakia	YES	Nizke Tatry National Park	12152	760.73	5	Federal or national ministry or agency	1997	Slovakia	Europe	48.9667	19.5667	TRUE	Terrestrial	Temperate coniferous forests	Palearctic	Yes	No	No	NA	Number of individuals	Monitoring and counting scheme	No	Rupicapra rupicapra	LC	1970	2003	33	375.083	351	157.85	655	345	655	NA	NA	NA	NA	NA
622	306	Lushchekina, A. A., S. Dulamtseren, et al. (1999). The status and prospects for conservation of the mongolian saiga Saiga tatarica mongolica." Oryx 33(1): 21-30."	Mammalia	Artiodactyla	Bovidae	Saiga	borealis	mongolica	Bannikov, 1946	Mongolian saiga	Shargyn Gobi, Mongolia	NO	NA	NA	NA	NA	NA	NA	Mongolia	Asia	46.5	93	TRUE	Terrestrial	Temperate grasslands, savannas and shrublands	Palearctic	Yes	No	No	NA	Number of individuals	Estimate and census	No	Saiga borealis	CR	1977	1997	20	715	525	562.756	200	1300	NA	NA	NA	NA	NA	NA
623	307	Bekenov, A. B., I. U. A. Grachevand, et al. (1998). The ecology and management of the Saiga antelope in Kazakhstan." Mammal Review. 28(1): 1-52.| Milner-Gulland, E. J., M. V. Kholodova, et al. (2001). "Dramatic declines in saiga antelope populations." Oryx 35(4): 340-345."	Mammalia	Artiodactyla	Bovidae	Saiga	tatarica	NA	Linnaeus, 1766	Saiga antelope	Betpak-dala, Central Kazakhstan	NO	NA	NA	NA	NA	NA	NA	Kazakhstan	Asia	46.0333	70.2	FALSE	Terrestrial	Deserts and xeric shrublands	Palearctic	Yes	No	No	NA	Number of individuals	Aerial survey - census	No	Saiga tatarica	CR	1971	2000	29	390444	361000	236906	995000	15000	NA	995000	850000	NA	956000	NA
624	308	Bekenov, A. B., I. U. A. Grachevand, et al. (1998). The ecology and management of the Saiga antelope in Kazakhstan." Mammal Review. 28(1): 1-52.| Milner-Gulland, E. J., M. V. Kholodova, et al. (2001). "Dramatic declines in saiga antelope populations." Oryx 35(4): 340-345."	Mammalia	Artiodactyla	Bovidae	Saiga	tatarica	NA	Linnaeus, 1766	Saiga antelope	Ustiurt, Kazakhstan	NO	NA	NA	NA	NA	NA	NA	Kazakhstan	Asia	45.8333	58	FALSE	Terrestrial	Deserts and xeric shrublands	Palearctic	Yes	No	No	NA	Number of individuals	Aerial count - census	No	Saiga tatarica	CR	1971	2000	29	186870	190000	51618.6	56000	116000	NA	56000	NA	NA	199000	NA
625	309	Bekenov, A. B., I. U. A. Grachevand, et al. (1998). The ecology and management of the Saiga antelope in Kazakhstan." Mammal Review. 28(1): 1-52.| Milner-Gulland, E. J., M. V. Kholodova, et al. (2001). "Dramatic declines in saiga antelope populations." Oryx 35(4): 340-345."	Mammalia	Artiodactyla	Bovidae	Saiga	tatarica	NA	Linnaeus, 1766	Saiga antelope	Ural, Kazakhstan	NO	NA	NA	NA	NA	NA	NA	Kazakhstan	Asia	47	49.8	FALSE	Terrestrial	Deserts and xeric shrublands	Palearctic	Yes	No	No	NA	Number of individuals	Aerial count - census	No	Saiga tatarica	CR	1971	2000	29	128370	116000	75609.1	50000	17500	NA	50000	NA	NA	70000	NA
626	310	IUCN/SSC Bear and Polar Bear Specialist Groups (1998). Brown bear conservation action plan for Europe (Ursus arctos). Bears. Status survey and conservation action plan. C. Servheen, S. Herrero and B. Peyton, IUCN, Gland, Switzerland: 55-192.	Mammalia	Carnivora	Ursidae	Ursus	arctos	NA	Linnaeus, 1758	Grizzly bear / Brown bear	Slovakia	NO	NA	NA	NA	NA	NA	NA	Slovakia	Europe	48.6667	19.5	FALSE	Terrestrial	Temperate broadleaf and mixed forests	Palearctic	Yes	No	No	NA	Estimate	Unknown	No	Ursus arctos	LC	1992	1992	0	700	700	NA	700	700	NA	NA	NA	NA	NA	NA
627	311	IUCN/SSC Bear and Polar Bear Specialist Groups (1998). Brown bear conservation action plan for Europe (Ursus arctos). Bears. Status survey and conservation action plan. C. Servheen, S. Herrero and B. Peyton, IUCN, Gland, Switzerland: 55-192.	Mammalia	Carnivora	Ursidae	Ursus	arctos	NA	Linnaeus, 1758	Grizzly bear / Brown bear	Eastern Cantabrian Mountains	NO	NA	NA	NA	NA	NA	NA	Spain	Europe	43	-5	FALSE	Terrestrial	Temperate broadleaf and mixed forests	Palearctic	Yes	No	No	NA	Number of individuals	Estimate	No	Ursus arctos	LC	1970	1991	21	21.1667	15.5	12.5446	10	14	10	NA	NA	NA	NA	NA
628	312	IUCN/SSC Bear and Polar Bear Specialist Groups (1998). Brown bear conservation action plan for Europe (Ursus arctos). Bears. Status survey and conservation action plan. C. Servheen, S. Herrero and B. Peyton, IUCN, Gland, Switzerland: 55-192.	Mammalia	Carnivora	Ursidae	Ursus	arctos	NA	Linnaeus, 1758	Grizzly bear / Brown bear	Finland	NO	NA	NA	NA	NA	NA	NA	Finland	Europe	64	26	FALSE	Terrestrial	Boreal forests/taiga	Palearctic	Yes	No	No	NA	Number of individuals	Estimated	No	Ursus arctos	LC	1998	1998	0	515	515	NA	515	515	NA	NA	NA	NA	NA	NA
629	313	IUCN/SSC Bear and Polar Bear Specialist Groups (1998). Brown bear conservation action plan for Europe (Ursus arctos). Bears. Status survey and conservation action plan. C. Servheen, S. Herrero and B. Peyton, IUCN, Gland, Switzerland: 55-192.	Mammalia	Carnivora	Ursidae	Ursus	arctos	NA	Linnaeus, 1758	Grizzly bear / Brown bear	France	NO	NA	NA	NA	NA	NA	NA	France	Europe	47	3	FALSE	Terrestrial	Temperate broadleaf and mixed forests	Palearctic	Yes	No	No	NA	Number of individuals	Monitoring - sighting	No	Ursus arctos	LC	1980	1992	12	10.6667	9	3.78594	15	8	NA	NA	NA	NA	NA	NA
630	314	Sagor, J. T., J. E. Swenson, et al. (1997). Compatibility of brown bear Ursus arctos and free-ranging sheep in Norway." Biological Conservation 81(1-2): 91-95."	Mammalia	Carnivora	Ursidae	Ursus	arctos	NA	Linnaeus, 1758	Grizzly bear / Brown bear	Norway	NO	NA	NA	NA	NA	NA	NA	Norway	Europe	62	10	FALSE	Terrestrial	Boreal forests/taiga	Palearctic	Yes	No	No	NA	Number of individuals	Reports from the public and (1995) census of radio-marked bears.	No	Ursus arctos	LC	1982	1995	13	106.667	109.5	88.2841	193.5	17	NA	NA	NA	NA	NA	NA
631	315	IUCN/SSC Bear and Polar Bear Specialist Groups (1998). Brown bear conservation action plan for Europe (Ursus arctos). Bears. Status survey and conservation action plan. C. Servheen, S. Herrero and B. Peyton, IUCN, Gland, Switzerland: 55-192.	Mammalia	Carnivora	Ursidae	Ursus	arctos	NA	Linnaeus, 1758	Grizzly bear / Brown bear	Poland	NO	NA	NA	NA	NA	NA	NA	Poland	Europe	52	20	FALSE	Terrestrial	Temperate broadleaf and mixed forests	Palearctic	Yes	No	No	NA	Number of individuals	Estimate	No	Ursus arctos	LC	1982	1998	16	77.5	77.5	10.6066	70	85	NA	NA	NA	NA	NA	NA
632	316	IUCN/SSC Bear and Polar Bear Specialist Groups (1998). Brown bear conservation action plan for Europe (Ursus arctos). Bears. Status survey and conservation action plan. C. Servheen, S. Herrero and B. Peyton, IUCN, Gland, Switzerland: 55-192.	Mammalia	Carnivora	Ursidae	Ursus	arctos	NA	Linnaeus, 1758	Grizzly bear / Brown bear	Romania	NO	NA	NA	NA	NA	NA	NA	Romania	Europe	46	25	FALSE	Terrestrial	Temperate broadleaf and mixed forests	Palearctic	Yes	No	No	NA	Number of individuals	Estimate	No	Ursus arctos	LC	1970	1993	23	5868.87	6337	1373.82	4205	6337	4205	3962	NA	3690	3761	3834
633	317	Danilov, P., P. Helle, et al. (2002). Distribution and number game animals and grouse birds in East Fennoscandia. . Russian Academy of Science. : 18.	Mammalia	Carnivora	Ursidae	Ursus	arctos	NA	Linnaeus, 1758	Grizzly bear / Brown bear	Leningradskaya	NO	NA	NA	NA	NA	NA	NA	Russian Federation	Asia	60.3214	33.9833	FALSE	Terrestrial	Temperate grasslands, savannas and shrublands	Palearctic	Yes	No	No	NA	Tracks per 10km	Unknown	No	Ursus arctos	LC	1991	1999	8	1.72	1.5	0.356371	2.2	1.5	NA	NA	NA	NA	NA	NA
635	318	Danilov, P., P. Helle, et al. (2002). Distribution and number game animals and grouse birds in East Fennoscandia. . Russian Academy of Science. : 18.	Mammalia	Carnivora	Ursidae	Ursus	arctos	NA	Linnaeus, 1758	Grizzly bear / Brown bear	Vologodskaya oblast	NO	NA	NA	NA	NA	NA	NA	Russian Federation	Asia	62.3644	41.9794	FALSE	Terrestrial	Boreal forests/taiga	Palearctic	Yes	No	No	NA	Tracks per 10km	Unknown	No	Ursus arctos	LC	1991	1999	8	4.76	4.6	0.502991	5	5.5	NA	NA	NA	NA	NA	NA
636	319	IUCN/SSC Bear and Polar Bear Specialist Groups (1998). Brown bear conservation action plan for Europe (Ursus arctos). Bears. Status survey and conservation action plan. C. Servheen, S. Herrero and B. Peyton, IUCN, Gland, Switzerland: 55-192.	Mammalia	Carnivora	Ursidae	Ursus	arctos	NA	Linnaeus, 1758	Grizzly bear / Brown bear	Sweden	NO	NA	NA	NA	NA	NA	NA	Sweden	Europe	62	15	FALSE	Terrestrial	Boreal forests/taiga	Palearctic	Yes	No	No	NA	Number of individuals	Estimate	No	Ursus arctos	LC	1975	1996	21	723.333	670	254.231	500	1000	NA	NA	NA	NA	NA	500
637	320	Chernogaev, E. A., B. K. Kayumov, et al. (2005). Present status and quantity of some animal species in Uzbekistan nature reserves. (personal email from Dr Elena Mukhina). WCMC: personal email from Dr Elena Mukhina.	Mammalia	Carnivora	Ursidae	Ursus	arctos	NA	Linnaeus, 1758	Grizzly bear / Brown bear	Chatkal Biosphere Nature Reserve, Uzbekistan	YES	Chatkal Biosphere Nature Reserve	1761	247.06	1a	Federal or national ministry or agency	1947	Uzbekistan	Asia	41.1331	69.9831	TRUE	Terrestrial	Temperate grasslands, savannas and shrublands	Palearctic	Yes	No	No	NA	unknown	unknown	No	Ursus arctos	LC	1985	1990	5	34	34	4.24264	31	37	NA	NA	NA	NA	NA	NA
638	321	Large Carnivore Initiative for Europe (2004). Status and trends for large carnivores in Europe.	Mammalia	Carnivora	Ursidae	Ursus	arctos	NA	Linnaeus, 1758	Grizzly bear / Brown bear	Bulgaria	NO	NA	NA	NA	NA	NA	NA	Bulgaria	Europe	43	25	FALSE	Terrestrial	Temperate broadleaf and mixed forests	Palearctic	Yes	No	No	NA	Number of individuals	Estimate	No	Ursus arctos	LC	1970	2000	30	550	550	212.132	400	700	400	NA	NA	NA	NA	NA
639	322	Large Carnivore Initiative for Europe (2004). Status and trends for large carnivores in Europe.	Mammalia	Carnivora	Ursidae	Ursus	arctos	NA	Linnaeus, 1758	Grizzly bear / Brown bear	Albania	NO	NA	NA	NA	NA	NA	NA	Albania	Europe	41	20	FALSE	Terrestrial	Mediterranean forests, woodlands and scrub	Palearctic	Yes	No	No	NA	Number of individuals	Estimate	No	Ursus arctos	LC	1970	2000	30	140	140	155.563	30	250	30	NA	NA	NA	NA	NA
2356	484	Linnell, J. D. C., O. Strand, et al. (1999). Har fjellreven en framtid i Norge? Statusrapport og forslag til forvaltningsplan. (A future for arctic foxes in Norway? A status report and action plan). NINA Oppdragsmelding 575: 1-37.	Mammalia	Carnivora	Canidae	Vulpes	lagopus	NA	Linnaeus, 1758	Arctic fox	Hardangervidda, Sn√∏hetta, Nordland, Troms, Finnmark, Lierne og Holt√Çlen	NO	NA	NA	NA	NA	NA	NA	Norway	Europe	62	10	FALSE	Terrestrial	Tundra	Palearctic	Yes	No	No	NA	Number of litters	Unknown	No	Vulpes lagopus	LC	1974	2004	30	4.67903	4	4.80384	1	14	NA	NA	NA	NA	1	0.01
2357	485	Fuglei, E., N. A. √øritsland, et al. (2003). Local variation in arctic fox abundance on Svalbard, Norway." Polar Biology 26: 93-98."	Mammalia	Carnivora	Canidae	Vulpes	lagopus	NA	Linnaeus, 1758	Arctic fox	Kongsfjorden, Svalbard	NO	NA	NA	NA	NA	NA	NA	Svalbard And Jan Mayen	Europe	78	20	FALSE	Terrestrial	Tundra	Palearctic	Yes	No	No	NA	Number of litters	Unknown	No	Vulpes lagopus	LC	1993	2001	8	2.22333	2	2.04668	2	2	NA	NA	NA	NA	NA	NA
2358	486	Milj√∏verndepartementet (2004). St. meld. nr. 15 (2003-2004). Rovvilt i norsk natur.	Mammalia	Carnivora	Canidae	Canis	lupus	NA	Linnaeus, 1758	Grey wolf / Gray wolf	Norway	NO	NA	NA	NA	NA	NA	NA	Norway	Europe	62	10	FALSE	Terrestrial	Boreal forests/taiga	Palearctic	Yes	No	No	NA	Number of family groups and territorial couples	Unknown	No	Canis lupus	LC	2001	2004	3	3.25	3	0.5	3	4	NA	NA	NA	NA	NA	NA
2359	487	Framstad, E. and J. A. K√•l√•s (2001). A new programme for monitoring of terrestrial biological diversity and further development of the current terrestrial nature monitoring programme (TOV). NINA Oppdragsmelding 702: 1-49.	Mammalia	Lagomorpha	Leporidae	Lepus	timidus	NA	Linnaeus, 1758	Arctic hare / Mountain hare	Solhomfjell, Gjerstad og Nissedal, Aust-Agder og Telemark	YES	Solhomfjell Nature Reserve	555719562	23.39	NA	Federal or national ministry or agency	NA	Norway	Europe	58.95	8.76667	TRUE	Terrestrial	Tundra	Palearctic	Yes	No	No	NA	Number shot/hunting day	Hunting statistics	No	Lepus timidus	LC	1973	2003	30	0.0984839	0.087	0.056526	0.176	0.039	NA	NA	NA	0.176	0.102	0.087
2360	488	Milj√∏verndepartementet (2004). St. meld. nr. 15 (2003-2004). Rovvilt i norsk natur.	Mammalia	Carnivora	Felidae	Lynx	lynx	NA	Linnaeus, 1758	Eurasian lynx	Norway	NO	NA	NA	NA	NA	NA	NA	Norway	Europe	62	10	FALSE	Terrestrial	Boreal forests/taiga	Palearctic	Yes	No	No	NA	Number of family groups	Population Estimate	No	Lynx lynx	LC	2002	2004	2	48	45	7	56	43	NA	NA	NA	NA	NA	NA
2361	489	Aanes, R., B. E. Saether, et al. (2003). Synchrony in Svalbard reindeer population dynamics." Canadian Journal of Zoology-Revue Canadienne De Zoologie 81(1): 103-110."	Mammalia	Artiodactyla	Cervidae	Rangifer	tarandus	platyrhynchus	L√∂nnberg, 1909	Reindeer / Caribou	Br√∏ggerhalv√∏ya, Svalbard	NO	NA	NA	NA	NA	NA	NA	Norway	Europe	78.9167	11.7333	TRUE	Terrestrial	Tundra	Palearctic	Yes	No	No	NA	Individuals	Population estimate	No	Rangifer tarandus	VU	1979	1999	20	125.238	100	96.6757	10	200	NA	NA	NA	NA	NA	NA
2362	490	Aanes, R., B. E. Saether, et al. (2003). Synchrony in Svalbard reindeer population dynamics." Canadian Journal of Zoology-Revue Canadienne De Zoologie 81(1): 103-110."	Mammalia	Artiodactyla	Cervidae	Rangifer	tarandus	platyrhynchus	L√∂nnberg, 1909	Reindeer / Caribou	Reindalen, Svalbard	NO	NA	NA	NA	NA	NA	NA	Norway	Europe	77.95	15.8333	FALSE	Terrestrial	Tundra	Palearctic	Yes	No	No	NA	Individuals	Population Estimate	No	Rangifer tarandus	VU	1979	1999	20	490	480	92.7362	470	600	NA	NA	NA	NA	NA	NA
2363	491	Aanes, R., B. E. Saether, et al. (2003). Synchrony in Svalbard reindeer population dynamics." Canadian Journal of Zoology-Revue Canadienne De Zoologie 81(1): 103-110."	Mammalia	Artiodactyla	Cervidae	Rangifer	tarandus	platyrhynchus	L√∂nnberg, 1909	Reindeer / Caribou	Adventdalen, Svalbard	NO	NA	NA	NA	NA	NA	NA	Norway	Europe	78.1833	16.3333	FALSE	Terrestrial	Tundra	Palearctic	Yes	No	No	NA	Individuals	Population Estimate	No	Rangifer tarandus	VU	1979	1999	20	652.381	650	123.528	460	860	NA	NA	NA	NA	NA	NA
2364	492	Milj√∏verndepartementet (2004). St. meld. nr. 15 (2003-2004). Rovvilt i norsk natur.	Mammalia	Carnivora	Ursidae	Ursus	arctos	NA	Linnaeus, 1758	Grizzly bear / Brown bear	Norway	NO	NA	NA	NA	NA	NA	NA	Norway	Europe	62	10	FALSE	Terrestrial	Boreal forests/taiga	Palearctic	Yes	No	No	NA	Unknown	Unknown	No	Ursus arctos	LC	1998	2002	4	3.6	3	0.894427	3	3	NA	NA	NA	NA	NA	NA
2392	496	Estes, R. D., J. L. Atwood, et al. (2006). Downward trends in Ngorongoro Crater ungulate populations 1986-2005: Conservation concerns and the need for ecological research." Biological Conservation. 131: 106-120."	Mammalia	Artiodactyla	Bovidae	Connochaetes	taurinus	NA	(Burchell, 1824)	White-bearded wildebeest / Blue wildebeest	Ngorongoro Crater - wet season	YES	Ngorongoro Conservation Area	2010	8094.4	NA	NA	1979	Tanzania, United Republic Of	Africa	-3.16667	35.5833	TRUE	Terrestrial	Tropical and subtropical grasslands, savannas and shrublands	Afrotropical	Yes	No	No	NA	Individuals	Total ground counts	No	Connochaetes taurinus	LC	1970	2005	35	9846	9428.5	3656.6	14422	5923	14422	15853	14876	14089	16025	NA
2393	497	Estes, R. D., J. L. Atwood, et al. (2006). Downward trends in Ngorongoro Crater ungulate populations 1986-2005: Conservation concerns and the need for ecological research." Biological Conservation. 131: 106-120."	Mammalia	Artiodactyla	Bovidae	Connochaetes	taurinus	NA	(Burchell, 1824)	White-bearded wildebeest / Blue wildebeest	Ngorongoro Crater - dry season	YES	Ngorongoro Conservation Area	2010	8094.4	NA	NA	1979	Tanzania, United Republic Of	Africa	-3.16667	35.5833	TRUE	Terrestrial	Tropical and subtropical grasslands, savannas and shrublands	Afrotropical	Yes	No	No	NA	Individuals	Total ground counts	No	Connochaetes taurinus	LC	1970	2005	35	10821.1	9741	4403.14	17597	9121	17597	16797	15754	16484	13366	16642
2394	498	Estes, R. D., J. L. Atwood, et al. (2006). Downward trends in Ngorongoro Crater ungulate populations 1986-2005: Conservation concerns and the need for ecological research." Biological Conservation. 131: 106-120."	Mammalia	Artiodactyla	Bovidae	Syncerus	caffer	NA	Sparrman, 1779	African buffalo / Cape buffalo	Ngorongoro Crater - wet season	YES	Ngorongoro Conservation Area	2010	8094.4	NA	NA	1979	Tanzania, United Republic Of	Africa	-3.16667	35.5833	TRUE	Terrestrial	Tropical and subtropical grasslands, savannas and shrublands	Afrotropical	Yes	No	No	NA	Individuals	Total ground counts	No	Syncerus caffer	NT	1970	2005	35	2572.54	2551.5	1688.2	197	3440	197	163	303	539	550	NA
2395	499	Estes, R. D., J. L. Atwood, et al. (2006). Downward trends in Ngorongoro Crater ungulate populations 1986-2005: Conservation concerns and the need for ecological research." Biological Conservation. 131: 106-120."	Mammalia	Artiodactyla	Bovidae	Syncerus	caffer	NA	Sparrman, 1779	African buffalo / Cape buffalo	Ngorongoro Crater - dry season	YES	Ngorongoro Conservation Area	2010	8094.4	NA	NA	1979	Tanzania, United Republic Of	Africa	-3.16667	35.5833	TRUE	Terrestrial	Tropical and subtropical grasslands, savannas and shrublands	Afrotropical	Yes	No	No	NA	Individuals	Total ground counts	No	Syncerus caffer	NT	1970	2005	35	1505.75	1586	1069.8	18	2511	18	0	12	184	80	329
3405	500	Peterson, R. O. (1996 - 1997). Ecological studies of wolves on Isle Royale. Houghton, Michigan, School of Forestry and Wood Products, Michigan Technical University, Michigan USA.| Wilmers, C. C., E. Post, et al. (2006). Predator disease out-break modulates top-down, bottom-up and climatic effects on herbivore population dynamics." Ecology Letters 9: 383-389."	Mammalia	Artiodactyla	Cervidae	Alces	americanus	NA	(Clinton, 1822)	Moose	Isle Royale National Park, Michigan, USA	YES	Isle Royale National Park	977	2224.63	NA	Federal or national ministry or agency	1931	United States	North America	48.0089	-88.8675	TRUE	Terrestrial	Temperate broadleaf and mixed forests	Nearctic	Yes	No	No	NA	Individuals	1959 - 1982 population reconstruction from recoveries of dead moose 1983 - 1997 aerial survey	No	Alces americanus	LC	1970	1998	28	1316.76	1312	550.616	1312	700	1312	1437	1562	1500	1562	1437
3406	501	Chandler, W. J., Labate, L. and Wille, C. (1989). The American Pronghorn." Audubon Wildlife Report. Species accounts. 1988/1989: 643."	Mammalia	Artiodactyla	Antilocapridae	Antilocapra	americana	NA	(Ord, 1815)	Pronghorn	Mexico	NO	NA	NA	NA	NA	NA	NA	Mexico	Latin America and Caribbean	23	-102	FALSE	Terrestrial	Deserts and xeric shrublands	Nearctic	Yes	No	No	NA	Unknown	Unknown	No	Antilocapra americana	LC	1970	1980	10	962.667	1017	171.097	1100	771	1100	NA	NA	NA	NA	1017
3407	502	Cancino, J., A. OrtegaRubio, et al. (1996). Status of an endangered subspecies: The peninsular pronghorn at Baja California." Journal of Arid Environments 32(4): 463-467.| Cancino, J., et al. (2010). "Using a population viability analysis for management recommendations of the endangered endemic peninsular pronghorn." Acta Zool√≥gica Mexicana 26(1): 173-189."	Mammalia	Artiodactyla	Antilocapridae	Antilocapra	americana	peninsularis	(Ord, 1815)	Pronghorn	Vizcaino Biosphere Reserve, Baja California	YES	Vizcaino Biosphere Reserve	61409	25467.9	NA	Federal or national ministry or agency	1993	Mexico	Latin America and Caribbean	27.4358	-113.606	TRUE	Terrestrial	Tropical and subtropical dry broadleaf forests	Nearctic	Yes	No	No	NA	Total number of counted individuals	Ground survey and aerial survey	No	Antilocapra americana	LC	1977	2003	26	72.2083	59.5	39.9641	83	41	NA	NA	NA	NA	NA	NA
3408	503	Chandler, W. J., Labate, L. and Wille, C. (1989). The American Pronghorn." Audubon Wildlife Report. Species accounts. 1988/1989: 643."	Mammalia	Artiodactyla	Antilocapridae	Antilocapra	americana	NA	(Ord, 1815)	Pronghorn	Canada	NO	NA	NA	NA	NA	NA	NA	Canada	North America	60	-98	FALSE	Terrestrial	Temperate grasslands, savannas and shrublands	Nearctic	Yes	No	No	NA	Unknown	Unknown	No	Antilocapra americana	LC	1970	1980	10	17739.7	21300	6900.66	21300	9786	21300	NA	NA	NA	NA	22133
3409	504	National Park Service (1999). Annual Pronghorn count in Yellowstone. Yellowstone Net Newspaper. 3, # 40.	Mammalia	Artiodactyla	Antilocapridae	Antilocapra	americana	NA	(Ord, 1815)	Pronghorn	Yellowstone National Park, USA	YES	Yellowstone National Park	377207	8900.89	2	Federal or national ministry or agency	1872	United States	North America	44.5747	-110.517	TRUE	Terrestrial	Temperate coniferous forests	Nearctic	Yes	No	No	NA	Number of individuals	Aerial survey - count	No	Antilocapra americana	LC	1991	1999	8	312.75	228	185.861	591	204	NA	NA	NA	NA	NA	NA
3410	505	Cormack Gates, C., B. Stelfox, et al. (2005). The ecology of bison movements and distribution in and beyond Yellowstone National Park: A critical review with implications for winter use and transboundary population management, Faculty of Environmental Design, University of Calgary, Calgary, Alberta.	Mammalia	Artiodactyla	Bovidae	Bison	bison	NA	(Linnaeus, 1758)	American bison / Wood bison / Plains bison	Central range - Yellowstone National Park, USA	YES	Yellowstone National Park	377207	8900.89	2	Federal or national ministry or agency	1872	United States	North America	44.6667	-110.467	TRUE	Terrestrial	Temperate coniferous forests	Nearctic	Yes	No	No	NA	Individuals	Estimation from count	No	Bison bison	NT	1970	1997	27	1857.5	1700	902.066	500	1650	500	550	700	710	900	900
3411	506	Canadian Wildlife Service, E. C. (2006) Species at risk: Wood Bison.	Mammalia	Artiodactyla	Bovidae	Bison	bison	NA	(Linnaeus, 1758)	American bison / Wood bison / Plains bison	Mackenzie Bison Sanctuary	YES	Mackenzie Bison Sanctuary	NA	NA	NA	NA	NA	Canada	North America	61.3667	-117.65	TRUE	Terrestrial	Boreal forests/taiga	Nearctic	Yes	No	No	NA	Individuals	Unknown	No	Bison bison	NT	1999	2004	5	2914	2914	121.622	3000	2828	NA	NA	NA	NA	NA	NA
3412	507	Sargeant, G. A., W. E. Berg, et al. (1996). Minnesota carnivore population index scent-station survey results, 1986-1995." Northern Prairie Biological Resources. from http://www.npwrc.usgs.gov/resource/mammals/mncarns/index.htm."	Mammalia	Carnivora	Canidae	Canis	latrans	NA	Say, 1823	Coyote	Lake Agassiz, Aspen Parklands, Minnesota	NO	NA	NA	NA	NA	NA	NA	United States	North America	48.1061	-95.2281	TRUE	Terrestrial	Temperate grasslands, savannas and shrublands	Nearctic	Yes	No	No	NA	% of scent stations visited each year. Does not indicate actual numbers but can be used as index of trend.	Presence or absence of tracks at scent-stations	No	Canis latrans	LC	1986	1995	9	21.415	18.275	12.225	17.8	7	NA	NA	NA	NA	NA	NA
3413	508	Sargeant, G. A., W. E. Berg, et al. (1996). Minnesota carnivore population index scent-station survey results, 1986-1995." Northern Prairie Biological Resources. from http://www.npwrc.usgs.gov/resource/mammals/mncarns/index.htm."	Mammalia	Carnivora	Canidae	Canis	latrans	NA	Say, 1823	Coyote	Northern Minnesota Drift and Lake Plains	NO	NA	NA	NA	NA	NA	NA	United States	North America	47.955	-94.7864	FALSE	Terrestrial	Temperate broadleaf and mixed forests	Nearctic	Yes	No	No	NA	% of scent stations visited each year. Does not indicate actual numbers but can be used as index of trend.	Presence or absence of tracks at scent-stations	No	Canis latrans	LC	1986	1995	9	20.6325	17.5	6.58242	19	23.87	NA	NA	NA	NA	NA	NA
3414	509	Sargeant, G. A., W. E. Berg, et al. (1996). Minnesota carnivore population index scent-station survey results, 1986-1995." Northern Prairie Biological Resources. from http://www.npwrc.usgs.gov/resource/mammals/mncarns/index.htm."	Mammalia	Carnivora	Canidae	Canis	latrans	NA	Say, 1823	Coyote	Northern Superior Uplands, Minnesota	NO	NA	NA	NA	NA	NA	NA	United States	North America	47.3167	-92.5475	FALSE	Terrestrial	Temperate broadleaf and mixed forests	Nearctic	Yes	No	No	NA	% of scent stations visited each year. Does not indicate actual numbers but can be used as index of trend.	Presence or absence of tracks at scent-stations	No	Canis latrans	LC	1986	1995	9	16.735	16.9	6.9185	6.25	13	NA	NA	NA	NA	NA	NA
3415	510	Sargeant, G. A., W. E. Berg, et al. (1996). Minnesota carnivore population index scent-station survey results, 1986-1995." Northern Prairie Biological Resources. from http://www.npwrc.usgs.gov/resource/mammals/mncarns/index.htm."	Mammalia	Carnivora	Canidae	Canis	latrans	NA	Say, 1823	Coyote	Minnesota and Northeast Iowa Moraine	NO	NA	NA	NA	NA	NA	NA	United States	North America	45.3361	-94.4047	FALSE	Terrestrial	Temperate grasslands, savannas and shrublands	Nearctic	Yes	No	No	NA	% of scent stations visited each year. Does not indicate actual numbers but can be used as index of trend.	Presence or absence of tracks at scent-stations	No	Canis latrans	LC	1986	1995	9	17.635	19	5.73043	11	23.5	NA	NA	NA	NA	NA	NA
3416	511	Sargeant, G. A., W. E. Berg, et al. (1996). Minnesota carnivore population index scent-station survey results, 1986-1995." Northern Prairie Biological Resources. from http://www.npwrc.usgs.gov/resource/mammals/mncarns/index.htm."	Mammalia	Carnivora	Canidae	Canis	latrans	NA	Say, 1823	Coyote	Northern Minnesota and Ontario Peatlands	NO	NA	NA	NA	NA	NA	NA	United States	North America	47.7317	-93.6283	FALSE	Terrestrial	Temperate broadleaf and mixed forests	Nearctic	Yes	No	No	NA	% of scent stations visited each year. Does not indicate actual numbers but can be used as index of trend.	Presence or absence of tracks at scent-stations	No	Canis latrans	LC	1986	1995	9	10.475	9.5	3.92366	7	7	NA	NA	NA	NA	NA	NA
3417	512	Sargeant, G. A., W. E. Berg, et al. (1996). Minnesota carnivore population index scent-station survey results, 1986-1995." Northern Prairie Biological Resources. from http://www.npwrc.usgs.gov/resource/mammals/mncarns/index.htm."	Mammalia	Carnivora	Canidae	Canis	latrans	NA	Say, 1823	Coyote	Red River Valley, Minnesota	NO	NA	NA	NA	NA	NA	NA	United States	North America	47.7167	-96.55	TRUE	Terrestrial	Temperate grasslands, savannas and shrublands	Nearctic	Yes	No	No	NA	% of scent stations visited each year. Does not indicate actual numbers but can be used as index of trend.	Presence or absence of tracks at scent-stations	No	Canis latrans	LC	1986	1995	9	9.64	7.425	5.4153	7.85	10	NA	NA	NA	NA	NA	NA
3418	513	Sargeant, G. A., W. E. Berg, et al. (1996). Minnesota carnivore population index scent-station survey results, 1986-1995." Northern Prairie Biological Resources. from http://www.npwrc.usgs.gov/resource/mammals/mncarns/index.htm."	Mammalia	Carnivora	Canidae	Canis	latrans	NA	Say, 1823	Coyote	Driftless and Dissected Plateau, Minnesota	NO	NA	NA	NA	NA	NA	NA	United States	North America	43.7728	-91.8094	FALSE	Terrestrial	Temperate grasslands, savannas and shrublands	Nearctic	Yes	No	No	NA	% of scent stations visited each year. Does not indicate actual numbers but can be used as index of trend.	Presence or absence of tracks at scent-stations	No	Canis latrans	LC	1987	1995	8	24.0111	25	16.2784	11	60.75	NA	NA	NA	NA	NA	NA
3419	514	Sargeant, G. A., W. E. Berg, et al. (1996). Minnesota carnivore population index scent-station survey results, 1986-1995." Northern Prairie Biological Resources. from http://www.npwrc.usgs.gov/resource/mammals/mncarns/index.htm."	Mammalia	Carnivora	Canidae	Canis	latrans	NA	Say, 1823	Coyote	North Central Glaciated Plains, Minnesota	NO	NA	NA	NA	NA	NA	NA	United States	North America	44.4469	-96.2961	FALSE	Terrestrial	Temperate grasslands, savannas and shrublands	Nearctic	Yes	No	No	NA	% of scent stations visited each year. Does not indicate actual numbers but can be used as index of trend.	Presence or absence of tracks at scent-stations	No	Canis latrans	LC	1986	1995	9	72	71	5.69478	68.75	62.5	NA	NA	NA	NA	NA	NA
3420	515	Sargeant, G. A., W. E. Berg, et al. (1996). Minnesota carnivore population index scent-station survey results, 1986-1995." Northern Prairie Biological Resources. from http://www.npwrc.usgs.gov/resource/mammals/mncarns/index.htm."	Mammalia	Carnivora	Canidae	Canis	latrans	NA	Say, 1823	Coyote	Southern Superior Uplands and Western Superior Uplands, Minnesota	NO	NA	NA	NA	NA	NA	NA	United States	North America	46.1164	-93.1458	FALSE	Terrestrial	Temperate broadleaf and mixed forests	Nearctic	Yes	No	No	NA	% of scent stations visited each year. Does not indicate actual numbers but can be used as index of trend.	Presence or absence of tracks at scent-stations	No	Canis latrans	LC	1986	1995	9	26.315	24.9625	14.0386	57.3	25.125	NA	NA	NA	NA	NA	NA
3421	516	Allen, S. (1996). Coyotes on the move: Changes in distribution of coyotes and red fox in North Dakota. North Dakota Outdoors ." Northern Prairie Wildlife Research Center Online. 58(7): 6-11."	Mammalia	Carnivora	Canidae	Canis	latrans	NA	Say, 1823	Coyote	Missouri Coteau, N Dakota	NO	NA	NA	NA	NA	NA	NA	United States	North America	46.0003	-99.0003	TRUE	Terrestrial	Temperate grasslands, savannas and shrublands	Nearctic	Yes	No	No	NA	Number of animals seen per hour	Direct observations from aerial survey	No	Canis latrans	LC	1970	1993	23	1.59233	1.35	1.03881	0.6	3.25	0.6	0.135	NA	1	0.75	1.35
3422	517	Route, B. and L. Aylsworth (1999). 1999 World Wolf Status Report. . International Wolf.	Mammalia	Carnivora	Canidae	Canis	lupus	rufus	Linnaeus, 1758	Grey wolf / Gray wolf	United States	NO	NA	NA	NA	NA	NA	NA	United States	North America	39.8333	-98.5833	FALSE	Terrestrial	Temperate broadleaf and mixed forests	Nearctic	Yes	No	No	NA	Individuals	Population estimate	No	Canis lupus	LC	1995	1999	4	67.8333	70	10.9125	56	77.5	NA	NA	NA	NA	NA	NA
3423	518	Forbes, B. and G. Ferrence (2003). The Pennsylvania Elk Herd.	Mammalia	Artiodactyla	Cervidae	Cervus	elaphus	NA	Wagner, 1844	Red deer / Elk	Pennsylvania Herd	NO	NA	NA	NA	NA	NA	NA	United States	North America	41.4167	-78.5667	FALSE	Terrestrial	Temperate broadleaf and mixed forests	Nearctic	Yes	No	No	NA	Individuals	mark-resighting	No	Cervus elaphus	LC	1992	2003	11	377.556	312	175.699	183	552	NA	NA	NA	NA	NA	NA
3424	519	Michigan State Government Department of Natural Resources (2006) Michigan Elk: Past and Present.	Mammalia	Artiodactyla	Cervidae	Cervus	elaphus	NA	Wagner, 1844	Red deer / Elk	Michigan, USA	NO	NA	NA	NA	NA	NA	NA	United States	North America	43.6467	-84.815	FALSE	Terrestrial	Temperate broadleaf and mixed forests	Nearctic	Yes	No	No	NA	Number of individuals	Unknown	No	Cervus elaphus	LC	1975	2006	31	633.333	850	375.278	200	850	NA	NA	NA	NA	NA	200
3425	520	Spencer, R. (2002). North Ranier Elk Herd. Washington State Elk Herd Plan. Washington, Washington Department of Fish and Wildlife.	Mammalia	Artiodactyla	Cervidae	Cervus	elaphus	NA	Wagner, 1844	Red deer / Elk	Mount Rainier National Park, USA	YES	Mount Rainier National Park	372151	957.14	2	Federal or national ministry or agency	1899	United States	North America	46.8528	-121.76	TRUE	Terrestrial	Temperate coniferous forests	Nearctic	Yes	No	No	NA	Individuals	Aerial survey - population estimate	No	Cervus elaphus	LC	1985	2001	16	852.353	818	242.372	818	506	NA	NA	NA	NA	NA	NA
3426	521	Grant, P. R. (1976). An 11-year study of small mammal populations at Mont St. Hilaire, Quebec." Canadian Journal of Zoology. 54: 2156 - 2173.| NERC Centre for Population Biology (1999). The Global Populations Dynamics Database. http://cpbnts1.bio.ic.ac.uk/gpdd/, Imperial College."	Mammalia	Rodentia	Cricetidae	Myodes	gapperi	NA	(Vigors, 1830)	Southern red-backed vole	Mont St. Hilaire, Rouville County, Qu√©bec	NO	NA	NA	NA	NA	NA	NA	Canada	North America	45.5675	-73.1931	FALSE	Terrestrial	Temperate broadleaf and mixed forests	Nearctic	Yes	No	No	NA	Individuals trap nights^-1	Longworth live traps in 40m2 grids	No	Myodes gapperi	LC	1970	1976	6	0.6	0.6	0.442719	0.3	1.4	0.3	0.1	NA	0.6	0.6	0.6
3427	522	IUCN/SSC Cat Specialist Group (1996). Protection continues for California's mountain lions. Cat News. P. Jackson, IUCN. No. 25.: pp 11.	Mammalia	Carnivora	Felidae	Puma	concolor	NA	(Linnaeus, 1771)	Mountain lion / Puma / Cougar	California	NO	NA	NA	NA	NA	NA	NA	United States	North America	35	-117.833	FALSE	Terrestrial	Deserts and xeric shrublands	Nearctic	Yes	No	No	NA	Number of individuals	Estimate	No	Puma concolor	LC	1972	1996	24	4250	4250	2474.87	2500	6000	NA	NA	2500	NA	NA	NA
3428	523	Fryxell, J. M., B. Falls, et al. (1999). Density dependence, prey dependence and population dynamics of Martens in Ontario." Ecology 80(4): 1311-1321."	Mammalia	Rodentia	Sciuridae	Glaucomys	sabrinus	NA	Shaw, 1801	Northern flying squirrel	Wildlife Research Station near Lake Sasajewun, Algonquin Provincial Park, Ontario	YES	Algonquin Provincial Park	555637720	2646.74	2	Sub-national ministry or agency	1893	Canada	North America	45.5953	-78.5233	TRUE	Terrestrial	Temperate broadleaf and mixed forests	Nearctic	Yes	No	No	NA	EST/ INDIVIDUALS/ TRAPPING EFFORT INDEX/ NOT DETERMINED	live trapping	No	Glaucomys sabrinus	LC	1972	1991	19	0.894211	0.74	0.786521	0.33	1.11	NA	NA	0.33	2	0.67	1.33
3429	524	Peterson, R. O. (1996 - 1997). Ecological studies of wolves on Isle Royale. Houghton, Michigan, School of Forestry and Wood Products, Michigan Technical University, Michigan USA.	Mammalia	Lagomorpha	Leporidae	Lepus	americanus	NA	Erxleben, 1777	Snowshoe hare	Isle Royale National Park, Michigan, USA	YES	Isle Royale National Park	977	2224.63	NA	Federal or national ministry or agency	1931	United States	North America	48.0089	-88.8675	TRUE	Terrestrial	Temperate broadleaf and mixed forests	Nearctic	Yes	No	No	NA	Index of snowshow hare density per /100km.	Observation	No	Lepus americanus	LC	1974	1996	22	2.29773	1.625	2.62363	1.5	1.75	NA	NA	NA	NA	1.5	0.9
3430	525	National Resource Information Division (1998). Annual report of the Inventory and Monitoring Program fiscal year 1998. E. Rockwell.	Mammalia	Lagomorpha	Leporidae	Lepus	americanus	NA	Erxleben, 1777	Snowshoe hare	Denali National Park, Alaska	YES	Denali National Park	969	24248.4	5	Federal or national ministry or agency	NA	United States	North America	63.3297	-150.5	TRUE	Terrestrial	Tundra	Nearctic	Yes	No	No	NA	Index (observed/day)	Observation	No	Lepus americanus	LC	1988	1998	10	3.23636	2.5	2.71349	6.75	7.2	NA	NA	NA	NA	NA	NA
3431	526	Bryant, A. A. (2001). Notes on the Vancouver Island marmot (Marmota vancouverensis)." Retrieved 04/08/06 from http://www.marmots.org/notes_vim.html."	Mammalia	Rodentia	Sciuridae	Marmota	vancouverensis	NA	Swarth, 1911	Vancouver island marmot	Vancouver Island, British Columbia	NO	NA	NA	NA	NA	NA	NA	Canada	North America	49.6667	-125.833	TRUE	Terrestrial	Temperate coniferous forests	Nearctic	Yes	No	No	NA	Individuals	Unknown	No	Marmota vancouverensis	CR	1974	2000	26	102.037	105	52.847	105	25	NA	NA	NA	NA	105	130
3432	527	Canadian Wildlife Service (2006). Vancouver Island marmot." Species at risk."	Mammalia	Rodentia	Sciuridae	Marmota	vancouverensis	NA	Swarth, 1911	Vancouver island marmot	Vancouver Island	NO	NA	NA	NA	NA	NA	NA	Canada	North America	49.6667	-125.833	TRUE	Terrestrial	Temperate coniferous forests	Nearctic	Yes	No	No	NA	Individuals	Estimated - unknown method	No	Marmota vancouverensis	CR	1984	2000	16	98.2	71	81.2078	235	26	NA	NA	NA	NA	NA	NA
3433	528	Schneider, R. R. and P. Yodzis (1994). Extinction Dynamics in the American Marten (Martes Americana)." Conservation Biology 8(4): 1058-1068.| NERC Centre for Population Biology (1999). The Global Populations Dynamics Database. http://cpbnts1.bio.ic.ac.uk/gpdd/, Imperial College."	Mammalia	Carnivora	Mustelidae	Martes	americana	NA	Turton, 1806	American marten	Algonquin Provincial National Park, Ontario	YES	Algonquin Provincial National Park	555637720	2646.74	2	Sub-national ministry or agency	1893	Canada	North America	45.5667	-78.6	TRUE	Terrestrial	Temperate broadleaf and mixed forests	Nearctic	Yes	No	No	NA	Individuals	Number of reported marten harvested on traplines	No	Martes americana	LC	1970	1992	22	164.609	170	35.4756	198	159	198	162	210	161	170	103
3434	529	Fryxell, J., J. B. Falls, et al. (2001). Harvest dynamics of mustelid carnivores in Ontario, Canada." Wildlife Biology 7(3): 151-159."	Mammalia	Carnivora	Mustelidae	Martes	americana	NA	Turton, 1806	American marten	Bracebridge District, Ontario, Canada	NO	NA	NA	NA	NA	NA	NA	Canada	North America	45.0333	-79.3	TRUE	Terrestrial	Temperate broadleaf and mixed forests	Nearctic	Yes	No	No	NA	Estimated number of individuals	Used catch at age harvesting information to estimate population abundance	No	Martes americana	LC	1972	1991	19	949.75	980	250.974	500	1125	NA	NA	500	720	630	600
3435	530	Sargeant, G. A., W. E. Berg, et al. (1996). Minnesota carnivore population index scent-station survey results, 1986-1995." Northern Prairie Biological Resources. from http://www.npwrc.usgs.gov/resource/mammals/mncarns/index.htm."	Mammalia	Carnivora	Mephitidae	Mephitis	mephitis	NA	Schreber, 1776	Skunk / Striped skunk	Lake Agassiz, Aspen Parklands, Minnesota	NO	NA	NA	NA	NA	NA	NA	United States	North America	48.1061	-95.2281	TRUE	Terrestrial	Temperate grasslands, savannas and shrublands	Nearctic	Yes	No	No	NA	% of scent stations visited each year. Does not indicate actual numbers but can be used as index of trend.	Presence or absence of tracks at scent-stations	No	Mephitis mephitis	LC	1986	1995	9	61.4805	60.1575	13.7225	71.875	45.3	NA	NA	NA	NA	NA	NA
3436	531	Sargeant, G. A., W. E. Berg, et al. (1996). Minnesota carnivore population index scent-station survey results, 1986-1995." Northern Prairie Biological Resources. from http://www.npwrc.usgs.gov/resource/mammals/mncarns/index.htm."	Mammalia	Carnivora	Mephitidae	Mephitis	mephitis	NA	Schreber, 1776	Skunk / Striped skunk	Northern Minnesota Drift and Lake Plains	NO	NA	NA	NA	NA	NA	NA	United States	North America	47.955	-94.7864	FALSE	Terrestrial	Temperate broadleaf and mixed forests	Nearctic	Yes	No	No	NA	% of scent stations visited each year. Does not indicate actual numbers but can be used as index of trend.	Presence or absence of tracks at scent-stations	No	Mephitis mephitis	LC	1986	1995	9	45.11	44.725	5.5702	52	38	NA	NA	NA	NA	NA	NA
3437	532	Sargeant, G. A., W. E. Berg, et al. (1996). Minnesota carnivore population index scent-station survey results, 1986-1995." Northern Prairie Biological Resources. from http://www.npwrc.usgs.gov/resource/mammals/mncarns/index.htm."	Mammalia	Carnivora	Mephitidae	Mephitis	mephitis	NA	Schreber, 1776	Skunk / Striped skunk	Northern Superior Uplands, Minnesota	NO	NA	NA	NA	NA	NA	NA	United States	North America	47.3167	-92.5475	FALSE	Terrestrial	Temperate broadleaf and mixed forests	Nearctic	Yes	No	No	NA	% of scent stations visited each year. Does not indicate actual numbers but can be used as index of trend.	Presence or absence of tracks at scent-stations	No	Mephitis mephitis	LC	1986	1995	9	11.375	12.35	8.23199	2	16.75	NA	NA	NA	NA	NA	NA
3438	533	Sargeant, G. A., W. E. Berg, et al. (1996). Minnesota carnivore population index scent-station survey results, 1986-1995." Northern Prairie Biological Resources. from http://www.npwrc.usgs.gov/resource/mammals/mncarns/index.htm."	Mammalia	Carnivora	Mephitidae	Mephitis	mephitis	NA	Schreber, 1776	Skunk / Striped skunk	Minnesota and Northeast Iowa Moraine	NO	NA	NA	NA	NA	NA	NA	United States	North America	45.3361	-94.4047	FALSE	Terrestrial	Temperate grasslands, savannas and shrublands	Nearctic	Yes	No	No	NA	% of scent stations visited each year. Does not indicate actual numbers but can be used as index of trend.	Presence or absence of tracks at scent-stations	No	Mephitis mephitis	LC	1986	1995	9	34.0735	33.775	6.79401	47	30	NA	NA	NA	NA	NA	NA
3439	534	Sargeant, G. A., W. E. Berg, et al. (1996). Minnesota carnivore population index scent-station survey results, 1986-1995." Northern Prairie Biological Resources. from http://www.npwrc.usgs.gov/resource/mammals/mncarns/index.htm."	Mammalia	Carnivora	Mephitidae	Mephitis	mephitis	NA	Schreber, 1776	Skunk / Striped skunk	Northern Minnesota and Ontario Peatlands	NO	NA	NA	NA	NA	NA	NA	United States	North America	47.7317	-93.6283	FALSE	Terrestrial	Temperate broadleaf and mixed forests	Nearctic	Yes	No	No	NA	% of scent stations visited each year. Does not indicate actual numbers but can be used as index of trend.	Presence or absence of tracks at scent-stations	No	Mephitis mephitis	LC	1986	1995	9	40.677	40.475	14.5713	68.75	44.7	NA	NA	NA	NA	NA	NA
3440	535	Sargeant, G. A., W. E. Berg, et al. (1996). Minnesota carnivore population index scent-station survey results, 1986-1995." Northern Prairie Biological Resources. from http://www.npwrc.usgs.gov/resource/mammals/mncarns/index.htm."	Mammalia	Carnivora	Mephitidae	Mephitis	mephitis	NA	Schreber, 1776	Skunk / Striped skunk	Red River Valley, Minnesota	NO	NA	NA	NA	NA	NA	NA	United States	North America	47.7167	-96.55	TRUE	Terrestrial	Temperate grasslands, savannas and shrublands	Nearctic	Yes	No	No	NA	% of scent stations visited each year. Does not indicate actual numbers but can be used as index of trend.	Presence or absence of tracks at scent-stations	No	Mephitis mephitis	LC	1986	1995	9	44.2	45.125	7.48475	43.75	55	NA	NA	NA	NA	NA	NA
3441	536	Sargeant, G. A., W. E. Berg, et al. (1996). Minnesota carnivore population index scent-station survey results, 1986-1995." Northern Prairie Biological Resources. from http://www.npwrc.usgs.gov/resource/mammals/mncarns/index.htm."	Mammalia	Carnivora	Mephitidae	Mephitis	mephitis	NA	Schreber, 1776	Skunk / Striped skunk	Driftless and Dissected Plateau, Minnesota	NO	NA	NA	NA	NA	NA	NA	United States	North America	43.7728	-91.8094	FALSE	Terrestrial	Temperate grasslands, savannas and shrublands	Nearctic	Yes	No	No	NA	% of scent stations visited each year. Does not indicate actual numbers but can be used as index of trend.	Presence or absence of tracks at scent-stations	No	Mephitis mephitis	LC	1986	1995	9	37.825	36.75	15.4363	25	37.5	NA	NA	NA	NA	NA	NA
3442	537	Sargeant, G. A., W. E. Berg, et al. (1996). Minnesota carnivore population index scent-station survey results, 1986-1995." Northern Prairie Biological Resources. from http://www.npwrc.usgs.gov/resource/mammals/mncarns/index.htm."	Mammalia	Carnivora	Mephitidae	Mephitis	mephitis	NA	Schreber, 1776	Skunk / Striped skunk	North Central Glaciated Plains, Minnesota	NO	NA	NA	NA	NA	NA	NA	United States	North America	44.4469	-96.2961	FALSE	Terrestrial	Temperate grasslands, savannas and shrublands	Nearctic	Yes	No	No	NA	% of scent stations visited each year. Does not indicate actual numbers but can be used as index of trend.	Presence or absence of tracks at scent-stations	No	Mephitis mephitis	LC	1986	1995	9	44.2	44.5	9.7815	54	39	NA	NA	NA	NA	NA	NA
3443	538	Sargeant, G. A., W. E. Berg, et al. (1996). Minnesota carnivore population index scent-station survey results, 1986-1995." Northern Prairie Biological Resources. from http://www.npwrc.usgs.gov/resource/mammals/mncarns/index.htm."	Mammalia	Carnivora	Mephitidae	Mephitis	mephitis	NA	Schreber, 1776	Skunk / Striped skunk	Southern Superior Uplands and Western Superior Uplands, Minnesota	NO	NA	NA	NA	NA	NA	NA	United States	North America	46.1164	-93.1458	FALSE	Terrestrial	Temperate broadleaf and mixed forests	Nearctic	Yes	No	No	NA	% of scent stations visited each year. Does not indicate actual numbers but can be used as index of trend.	Presence or absence of tracks at scent-stations	No	Mephitis mephitis	LC	1986	1995	9	38.9	40.375	12.9867	33	21.75	NA	NA	NA	NA	NA	NA
3444	539	Pinter, A. (1988). Multiannual fluctuations in precipitation and population dynamics of the montane vole, Microtus montanus." Canadian Journal of Zoology. 66: 2128 - 2132.| NERC Centre for Population Biology (1999). The Global Populations Dynamics Database. http://cpbnts1.bio.ic.ac.uk/gpdd/	Mammalia	Rodentia	Cricetidae	Microtus	montanus	NA	Peale, 1848	Montane vole	Grand Teton National Park, USA	YES	Grand Teton National Park	983	1116.46	2	Federal or national ministry or agency	NA	United States	North America	43.8139	-110.71	TRUE	Terrestrial	Temperate coniferous forests	Nearctic	Yes	No	No	NA	Number of individuals per 100 trap nights	Live trapping	No	Microtus montanus	LC	1970	1987	17	2.3	1.9	2.31033	0.1	2.1	0.1	0.4	0.9	8.1	3.6	1.8
3445	540	Grant, P. R. (1976). An 11-year study of small mammal populations at Mont St. Hilaire, Quebec." Canadian Journal of Zoology. 54: 2156 - 2173.| NERC Centre for Population Biology (1999). The Global Populations Dynamics Database. http://cpbnts1.bio.ic.ac.uk/gpdd/, Imperial College."	Mammalia	Rodentia	Dipodidae	Napaeozapus	insignis	NA	Miller, 1891	Woodland jumping mouse	Mont St. Hilaire, Rouville County, Qu√©bec	NO	NA	NA	NA	NA	NA	NA	Canada	North America	45.5675	-73.1931	FALSE	Terrestrial	Temperate broadleaf and mixed forests	Nearctic	Yes	No	No	NA	S/ INDIVIDUALS TRAP NIGHTS^-1/ 3	Longworth live traps in 40m2 grids	No	Napaeozapus insignis	LC	1970	1976	6	0.35	0.2	0.427785	0.2	0.2	0.2	0.2	NA	1.2	0	0.3
3446	541	Storm, G. L. and W. L. Palmer (1995). White-tailed deer in the northeast." Our living resources: a report to the nation on the distribution, abundance, and health of U.S. plants, animals, and ecosystems. from http://biology.usgs.gov/s+t/noframe/c308.htm."	Mammalia	Artiodactyla	Cervidae	Odocoileus	virginianus	NA	(Zimmermann, 1780)	White-tailed deer	Connecticut, Delaware, Maine, Massachusetts, New Hampshire, New York, Pennsylvania, Rhode Island, Vermont	NO	NA	NA	NA	NA	NA	NA	United States	North America	43	-73.8333	FALSE	Terrestrial	Temperate broadleaf and mixed forests	Nearctic	Yes	No	No	NA	Individuals	Population estimate	No	Odocoileus virginianus	LC	1983	1992	9	1653700	1695750	130068	1420000	1810000	NA	NA	NA	NA	NA	NA
3447	542	Dusek, G. L., R. J. Mackie, et al. (1989). Population ecology of white-tailed deer along the lower Yellowstone River. Wildlife Monographs, The Wildlife Society. 104.	Mammalia	Artiodactyla	Cervidae	Odocoileus	virginianus	NA	(Zimmermann, 1780)	White-tailed deer	Elk Island, Montana	NO	NA	NA	NA	NA	NA	NA	United States	North America	48.2396	-113.8	TRUE	Terrestrial	Temperate grasslands, savannas and shrublands	Nearctic	Yes	No	No	NA	Number of individuals	Linclon estimates from aerial census	No	Odocoileus virginianus	LC	1981	1986	5	494.167	493.5	129.053	388	332	NA	NA	NA	NA	NA	NA
3448	543	Dusek, G. L., R. J. Mackie, et al. (1989). Population ecology of white-tailed deer along the lower Yellowstone River. Wildlife Monographs, The Wildlife Society. 104.	Mammalia	Artiodactyla	Cervidae	Odocoileus	virginianus	NA	(Zimmermann, 1780)	White-tailed deer	Intake, Montana	NO	NA	NA	NA	NA	NA	NA	United States	North America	47.2942	-104.522	TRUE	Terrestrial	Temperate grasslands, savannas and shrublands	Nearctic	Yes	No	No	NA	Number of individuals	Lincoln estimates from aerial census	No	Odocoileus virginianus	LC	1981	1986	5	600	500.5	255.708	464	339	NA	NA	NA	NA	NA	NA
3449	544	Dusek, G. L., R. J. Mackie, et al. (1989). Population ecology of white-tailed deer along the lower Yellowstone River. Wildlife Monographs, The Wildlife Society. 104.	Mammalia	Artiodactyla	Cervidae	Odocoileus	virginianus	NA	(Zimmermann, 1780)	White-tailed deer	Lower Yellowstone River Basin, Includes Elk Island and Intake	NO	NA	NA	NA	NA	NA	NA	United States	North America	47.2833	-109.517	FALSE	Terrestrial	Temperate grasslands, savannas and shrublands	Nearctic	Yes	No	No	NA	Numbe of individuals	Estimate aerial census and mark-resight	No	Odocoileus virginianus	LC	1980	1987	7	4710	4500	947.748	3100	4250	NA	NA	NA	NA	NA	NA
3450	545	Mundinger, J. G. (1981). White-Tailed Deer Reproductive-Biology in the Swan Valley, Montana." Journal of Wildlife Management 45(1): 132-139."	Mammalia	Artiodactyla	Cervidae	Odocoileus	virginianus	NA	(Zimmermann, 1780)	White-tailed deer	Swan River Valley, Montana, USA	NO	NA	NA	NA	NA	NA	NA	United States	North America	47.7689	-113.892	TRUE	Terrestrial	Temperate coniferous forests	Nearctic	Yes	No	No	NA	Number of individuals (Adults)	Observation	No	Odocoileus virginianus	LC	1976	1979	3	2219.75	2326.5	507.368	1519	2224	NA	NA	NA	NA	NA	NA
3451	546	US Fish and Wildlife Service (1999). Endangered and Threatened Wildlife and Plants; Emergency Rule To List the Sierra Nevada Distinct Population Segment of California Bighorn Sheep as Endangered., Fish and Wildlife Service. 1018-AF59.	Mammalia	Artiodactyla	Bovidae	Ovis	canadensis	californiana	Douglas, 1829	Bighorn sheep	Sierra Nevada, California	NO	NA	NA	NA	NA	NA	NA	United States	North America	36.5783	-118.293	TRUE	Terrestrial	Temperate coniferous forests	Nearctic	Yes	No	No	NA	Number of individuals	Population survey	No	Ovis canadensis	LC	1978	1998	20	166.667	120	90.4802	250	100	NA	NA	NA	NA	NA	NA
3452	547	McCutchen, H. E. (1995). Desert Bighorn Sheep." Our Living Resources: A report to the Nation on the distribution, abundance and health of U.S plants, animals and ecosystems. from http://biology.usgs.gov/s+t/noframe/r039.htm."	Mammalia	Artiodactyla	Bovidae	Ovis	canadensis	cremnobates	Douglas, 1829	Bighorn sheep	California	NO	NA	NA	NA	NA	NA	NA	United States	North America	35	-117.833	FALSE	Terrestrial	Temperate grasslands, savannas and shrublands	Nearctic	Yes	No	No	NA	Individuals	Estimates / Unknown	No	Ovis canadensis	LC	1977	1993	16	791.75	791.75	536.34	1171	412.5	NA	NA	NA	NA	NA	NA
3453	548	McCutchen, H. E. (1995). Desert Bighorn Sheep." Our Living Resources: A report to the Nation on the distribution, abundance and health of U.S plants, animals and ecosystems. from http://biology.usgs.gov/s+t/noframe/r039.htm."	Mammalia	Artiodactyla	Bovidae	Ovis	canadensis	nelsoni	Douglas, 1829	Bighorn sheep	California	NO	NA	NA	NA	NA	NA	NA	United States	North America	35	-117.833	FALSE	Terrestrial	Temperate grasslands, savannas and shrublands	Nearctic	Yes	No	No	NA	Individuals	Unknown	No	Ovis canadensis	LC	1970	1990	20	3540	3620	484.317	2910	4130	2910	NA	NA	NA	NA	3215
3454	549	McCutchen, H. E. (1995). Desert Bighorn Sheep." Our Living Resources: A report to the Nation on the distribution, abundance and health of U.S plants, animals and ecosystems. from http://biology.usgs.gov/s+t/noframe/r039.htm."	Mammalia	Artiodactyla	Bovidae	Ovis	canadensis	NA	Douglas, 1829	Bighorn sheep	USA	NO	NA	NA	NA	NA	NA	NA	United States	North America	39.8106	-98.5561	FALSE	Terrestrial	Temperate grasslands, savannas and shrublands	Nearctic	Yes	No	No	NA	Individuals	Estimates / Unknown	No	Ovis canadensis	LC	1980	1993	13	14570	15980	5280.62	8727.5	19002.5	NA	NA	NA	NA	NA	NA
3455	550	Fryxell, J. M., B. Falls, et al. (1998). Long-term dynamics of small mammal populations in Ontario." Ecology 79(1): 213-225."	Mammalia	Rodentia	Cricetidae	Peromyscus	maniculatus	NA	(Wagner, 1845)	North American deermouse / deer mouse	Wildlife Research Station near Lake Sasajewun, Algonquin Provincial Park, Ontario	YES	Algonquin Provincial Park	555637720	2646.74	2	Sub-national ministry or agency	1893	Canada	North America	45.5953	-78.5233	TRUE	Terrestrial	Temperate broadleaf and mixed forests	Nearctic	Yes	No	No	NA	EST/ INDIVIDUALS/ TRAPPING EFFORT INDEX	live trapping	No	Peromyscus maniculatus	LC	1972	1991	19	154.509	143.33	74.0194	320	104.17	NA	NA	320	161.67	115.67	143.33
3456	551	Sargeant, G. A., W. E. Berg, et al. (1996). Minnesota carnivore population index scent-station survey results, 1986-1995." Northern Prairie Biological Resources. from http://www.npwrc.usgs.gov/resource/mammals/mncarns/index.htm."	Mammalia	Carnivora	Procyonidae	Procyon	lotor	NA	Linnaeus, 1758	Raccoon	Lake Agassiz, Aspen Parklands, Minnesota	NO	NA	NA	NA	NA	NA	NA	United States	North America	48.1061	-95.2281	TRUE	Terrestrial	Temperate grasslands, savannas and shrublands	Nearctic	Yes	No	No	NA	% of scent stations visited each year. Does not indicate actual numbers but can be used as index of trend.	Presence or absence of tracks at scent-stations	No	Procyon lotor	LC	1986	1995	9	39.025	36.75	18.5474	29	45	NA	NA	NA	NA	NA	NA
3457	552	Sargeant, G. A., W. E. Berg, et al. (1996). Minnesota carnivore population index scent-station survey results, 1986-1995." Northern Prairie Biological Resources. from http://www.npwrc.usgs.gov/resource/mammals/mncarns/index.htm."	Mammalia	Carnivora	Procyonidae	Procyon	lotor	NA	Linnaeus, 1758	Raccoon	Northern Minnesota Drift and Lake Plains	NO	NA	NA	NA	NA	NA	NA	United States	North America	47.955	-94.7864	FALSE	Terrestrial	Temperate broadleaf and mixed forests	Nearctic	Yes	No	No	NA	% of scent stations visited each year. Does not indicate actual numbers but can be used as index of trend.	Presence or absence of tracks at scent-stations	No	Procyon lotor	LC	1986	1995	9	45.762	45.185	5.79724	53.125	40	NA	NA	NA	NA	NA	NA
3458	553	Sargeant, G. A., W. E. Berg, et al. (1996). Minnesota carnivore population index scent-station survey results, 1986-1995." Northern Prairie Biological Resources. from http://www.npwrc.usgs.gov/resource/mammals/mncarns/index.htm."	Mammalia	Carnivora	Procyonidae	Procyon	lotor	NA	Linnaeus, 1758	Raccoon	Northern Superior Uplands, Minnesota	NO	NA	NA	NA	NA	NA	NA	United States	North America	47.3167	-92.5475	FALSE	Terrestrial	Temperate broadleaf and mixed forests	Nearctic	Yes	No	No	NA	% of scent stations visited each year. Does not indicate actual numbers but can be used as index of trend.	Presence or absence of tracks at scent-stations	No	Procyon lotor	LC	1986	1995	9	12.75	13	7.1034	2	16	NA	NA	NA	NA	NA	NA
3459	554	Sargeant, G. A., W. E. Berg, et al. (1996). Minnesota carnivore population index scent-station survey results, 1986-1995." Northern Prairie Biological Resources. from http://www.npwrc.usgs.gov/resource/mammals/mncarns/index.htm."	Mammalia	Carnivora	Procyonidae	Procyon	lotor	NA	Linnaeus, 1758	Raccoon	Minnesota and Northeast Iowa Moraine	NO	NA	NA	NA	NA	NA	NA	United States	North America	45.3361	-94.4047	FALSE	Terrestrial	Temperate grasslands, savannas and shrublands	Nearctic	Yes	No	No	NA	% of scent stations visited each year. Does not indicate actual numbers but can be used as index of trend.	Presence or absence of tracks at scent-stations	No	Procyon lotor	LC	1986	1995	9	33.9062	33.5935	6.87591	46.875	29.69	NA	NA	NA	NA	NA	NA
3460	555	Sargeant, G. A., W. E. Berg, et al. (1996). Minnesota carnivore population index scent-station survey results, 1986-1995." Northern Prairie Biological Resources. from http://www.npwrc.usgs.gov/resource/mammals/mncarns/index.htm."	Mammalia	Carnivora	Procyonidae	Procyon	lotor	NA	Linnaeus, 1758	Raccoon	Northern Minnesota and Ontario Peatlands	NO	NA	NA	NA	NA	NA	NA	United States	North America	47.7317	-93.6283	FALSE	Terrestrial	Temperate broadleaf and mixed forests	Nearctic	Yes	No	No	NA	% of scent stations visited each year. Does not indicate actual numbers but can be used as index of trend.	Presence or absence of tracks at scent-stations	No	Procyon lotor	LC	1986	1995	9	40.986	40.875	14.6236	68.75	45.31	NA	NA	NA	NA	NA	NA
3461	556	Sargeant, G. A., W. E. Berg, et al. (1996). Minnesota carnivore population index scent-station survey results, 1986-1995." Northern Prairie Biological Resources. from http://www.npwrc.usgs.gov/resource/mammals/mncarns/index.htm."	Mammalia	Carnivora	Procyonidae	Procyon	lotor	NA	Linnaeus, 1758	Raccoon	Red River Valley, Minnesota	NO	NA	NA	NA	NA	NA	NA	United States	North America	47.7167	-96.55	TRUE	Terrestrial	Temperate grasslands, savannas and shrublands	Nearctic	Yes	No	No	NA	% of scent stations visited each year. Does not indicate actual numbers but can be used as index of trend.	Presence or absence of tracks at scent-stations	No	Procyon lotor	LC	1986	1995	9	43.6437	44.25	6.75128	43.75	53.125	NA	NA	NA	NA	NA	NA
3462	557	Sargeant, G. A., W. E. Berg, et al. (1996). Minnesota carnivore population index scent-station survey results, 1986-1995." Northern Prairie Biological Resources. from http://www.npwrc.usgs.gov/resource/mammals/mncarns/index.htm."	Mammalia	Carnivora	Procyonidae	Procyon	lotor	NA	Linnaeus, 1758	Raccoon	Driftless and Dissected Plateau, Minnesota	NO	NA	NA	NA	NA	NA	NA	United States	North America	43.7728	-91.8094	FALSE	Terrestrial	Temperate grasslands, savannas and shrublands	Nearctic	Yes	No	No	NA	% of scent stations visited each year. Does not indicate actual numbers but can be used as index of trend.	Presence or absence of tracks at scent-stations	No	Procyon lotor	LC	1986	1995	9	37.144	35.1575	15.7042	23.5	35.94	NA	NA	NA	NA	NA	NA
3463	558	Sargeant, G. A., W. E. Berg, et al. (1996). Minnesota carnivore population index scent-station survey results, 1986-1995." Northern Prairie Biological Resources. from http://www.npwrc.usgs.gov/resource/mammals/mncarns/index.htm."	Mammalia	Carnivora	Procyonidae	Procyon	lotor	NA	Linnaeus, 1758	Raccoon	North Central Glaciated Plains, Minnesota	NO	NA	NA	NA	NA	NA	NA	United States	North America	44.4469	-95.2961	FALSE	Terrestrial	Temperate grasslands, savannas and shrublands	Nearctic	Yes	No	No	NA	% of scent stations visited each year. Does not indicate actual numbers but can be used as index of trend.	Presence or absence of tracks at scent-stations	No	Procyon lotor	LC	1986	1995	9	44.96	45.65	9.20027	53.1	43	NA	NA	NA	NA	NA	NA
3464	559	Sargeant, G. A., W. E. Berg, et al. (1996). Minnesota carnivore population index scent-station survey results, 1986-1995." Northern Prairie Biological Resources. from http://www.npwrc.usgs.gov/resource/mammals/mncarns/index.htm."	Mammalia	Carnivora	Procyonidae	Procyon	lotor	NA	Linnaeus, 1758	Raccoon	Southern Superior Uplands and Western Superior Uplands, Minnesota	NO	NA	NA	NA	NA	NA	NA	United States	North America	46.1164	-93.1458	FALSE	Terrestrial	Temperate broadleaf and mixed forests	Nearctic	Yes	No	No	NA	% of scent stations visited each year. Does not indicate actual numbers but can be used as index of trend.	Presence or absence of tracks at scent-stations	No	Procyon lotor	LC	1986	1995	9	38.981	39.47	13.1036	32.81	21.875	NA	NA	NA	NA	NA	NA
3468	560	Adams, L. G. and L. D. Mech (1995). Wolves and Caribou in Denali National Park, Alaska." Our Living Resources: A report to the Nation on the distribution, abundance and health of U.S. plants, animals and ecosystems. from http://biology.usgs.gov/s+t/noframe/s037.htm."	Mammalia	Artiodactyla	Cervidae	Rangifer	tarandus	NA	L√∂nnberg, 1909	Reindeer / Caribou	Denali National Park, Alaska	YES	Denali National Park	969	24248.4	5	Federal or national ministry or agency	NA	United States	North America	63.3297	-150.5	TRUE	Terrestrial	Tundra	Nearctic	Yes	No	No	NA	Total number of individuals	Aerial surveys	No	Rangifer tarandus	VU	1985	1993	8	2547.11	2515	411.936	2309	1850	NA	NA	NA	NA	NA	NA
3469	561	Festa-Bianchet, M. and W. J. King (1991). Effects of litter size and population dynamics on juvenile and maternal survival in columbian ground squirrels." Journal of Animal Ecology. 60(3): 1077 - 1090."	Mammalia	Rodentia	Sciuridae	Spermophilus	columbianus	NA	Ord, 1815	Columbian ground squirrel	Southwestern Alberta, Canada	NO	NA	NA	NA	NA	NA	NA	Canada	North America	50.6167	-114.65	FALSE	Terrestrial	Temperate grasslands, savannas and shrublands	Nearctic	Yes	No	No	NA	Individuals	Observation	No	Spermophilus columbianus	LC	1979	1987	8	48.1111	46	14.6581	26	34	NA	NA	NA	NA	NA	NA
3470	562	Erlien, D. A. and J. R. Tester (1984). Population Ecology of Sciurids in Northwestern Minnesota." Canadian Field-Naturalist 98(1): 1-6.| NERC Centre for Population Biology (1999). The Global Populations Dynamics Database. http://cpbnts1.bio.ic.ac.uk/gpdd/, Imperial College."	Mammalia	Rodentia	Sciuridae	Spermophilus	franklinii	NA	(Sabine, 1822)	Franklin's ground squirrel	University of Minnesota Forestry and Biological Station, Itasca State Park, Minnesota, USA	YES	Itasca State Park	NA	NA	NA	NA	NA	United States	North America	47.1803	-95.2233	TRUE	Terrestrial	Temperate grasslands, savannas and shrublands	Nearctic	Yes	No	No	NA	NOT DETERMINED	Unknown	No	Spermophilus franklinii	LC	1970	1975	5	6.66667	5.8	3.0943	5.8	2.5	5.8	5.8	8.6	11.6	5.7	2.5
3471	563	Erlien, D. A. and J. R. Tester (1984). Population Ecology of Sciurids in Northwestern Minnesota." Canadian Field-Naturalist 98(1): 1-6.| NERC Centre for Population Biology (1999). The Global Populations Dynamics Database. http://cpbnts1.bio.ic.ac.uk/gpdd/, Imperial College."	Mammalia	Rodentia	Sciuridae	Spermophilus	tridecemlineatus	NA	Mitchill, 1821	Thirteen-line ground squirrel	University of Minnesota Forestry and Biological Station, Itasca State Park, Minnesota, USA	YES	Itasca State Park	NA	NA	NA	NA	NA	United States	North America	47.1667	-95.25	TRUE	Terrestrial	Temperate grasslands, savannas and shrublands	Nearctic	Yes	No	No	NA	NOT DETERMINED	Unknown	No	Spermophilus tridecemlineatus	LC	1970	1975	5	13.35	9.5	12.2898	36.3	2.8	36.3	17	11	8	5	2.8
3472	564	Erlien, D. A. and J. R. Tester (1984). Population Ecology of Sciurids in Northwestern Minnesota." Canadian Field-Naturalist 98(1): 1-6.| NERC Centre for Population Biology (1999). The Global Populations Dynamics Database. http://cpbnts1.bio.ic.ac.uk/gpdd/, Imperial College."	Mammalia	Rodentia	Sciuridae	Tamias	minimus	NA	Bachman, 1839	Eastern chipmunk / Least chipmunk	University of Minnesota Forestry and Biological Station, Itasca State Park, Minnesota, USA	YES	Itasca State Park	NA	NA	NA	NA	NA	United States	North America	47.1803	-95.2233	TRUE	Terrestrial	Temperate broadleaf and mixed forests	Nearctic	Yes	No	No	NA	NOT DETERMINED	Unknown	No	Tamias minimus	LC	1970	1975	5	3.9	2.25	4.33774	8.3	1.2	8.3	10.2	3.3	0.2	0.2	1.2
3473	565	Grant, P. R. (1976). An 11-year study of small mammal populations at Mont St. Hilaire, Quebec." Canadian Journal of Zoology. 54: 2156 - 2173.| NERC Centre for Population Biology (1999). The Global Populations Dynamics Database. http://cpbnts1.bio.ic.ac.uk/gpdd/, Imperial College."	Mammalia	Rodentia	Sciuridae	Tamias	striatus	NA	Linnaeus, 1758	Eastern chipmunk	Mont St. Hilaire, Rouville County, Qu√©bec	NO	NA	NA	NA	NA	NA	NA	Canada	North America	45.5675	-73.1931	FALSE	Terrestrial	Temperate broadleaf and mixed forests	Nearctic	Yes	No	No	NA	Individuals trap nights^-1	Longworth live traps in 40m2 grids	No	Tamias striatus	LC	1970	1976	6	0.745833	0.6875	0.785878	0.5	1	0.5	0.875	NA	0	0	2.1
3474	566	Erlien, D. A. and J. R. Tester (1984). Population Ecology of Sciurids in Northwestern Minnesota." Canadian Field-Naturalist 98(1): 1-6.| NERC Centre for Population Biology (1999). The Global Populations Dynamics Database. http://cpbnts1.bio.ic.ac.uk/gpdd/, Imperial College."	Mammalia	Rodentia	Sciuridae	Tamias	striatus	NA	Linnaeus, 1758	Eastern chipmunk	University of Minnesota Forestry and Biological Station, Itasca State Park, Minnesota, USA	YES	Itasca State Park	NA	NA	NA	NA	NA	United States	North America	47.1803	-95.2233	TRUE	Terrestrial	Temperate broadleaf and mixed forests	Nearctic	Yes	No	No	NA	NOT DETERMINED	Unknown	No	Tamias striatus	LC	1970	1975	5	20.6667	21.5	2.50333	23	22	23	16	21	20	22	22
3475	567	Erlien, D. A. and J. R. Tester (1984). Population Ecology of Sciurids in Northwestern Minnesota." Canadian Field-Naturalist 98(1): 1-6.| NERC Centre for Population Biology (1999). The Global Populations Dynamics Database. http://cpbnts1.bio.ic.ac.uk/gpdd/, Imperial College."	Mammalia	Rodentia	Sciuridae	Tamiasciurus	hudsonicus	NA	Erxleben, 1777	American red squirrel	University of Minnesota Forestry and Biological Station, Itasca State Park, Minnesota, USA	YES	Itasca State Park	NA	NA	NA	NA	NA	United States	North America	47.1803	-95.2233	TRUE	Terrestrial	Temperate broadleaf and mixed forests	Nearctic	Yes	No	No	NA	NOT DETERMINED	Unknown	No	Tamiasciurus hudsonicus	LC	1970	1975	5	17.3333	18	5.53775	21	18	21	7	23	18	17	18
3476	568	Fryxell, J. M., B. Falls, et al. (1998). Long-term dynamics of small mammal populations in Ontario." Ecology 79(1): 213-225."	Mammalia	Rodentia	Sciuridae	Tamiasciurus	hudsonicus	NA	Erxleben, 1777	American red squirrel	Wildlife Research Station near Lake Sasajewun, Algonquin Provincial Park, Ontario	YES	Algonquin Provincial Park	555637720	2646.74	2	Sub-national ministry or agency	1893	Canada	North America	45.5953	-78.5233	TRUE	Terrestrial	Temperate broadleaf and mixed forests	Nearctic	Yes	No	No	NA	EST/ INDIVIDUALS/ TRAPPING EFFORT INDEX	live trapping	No	Tamiasciurus hudsonicus	LC	1972	1991	19	2.80105	2.22	2.03686	6.67	0.83	NA	NA	6.67	3	1.67	3.67
3477	569	Hecht, J. (1990). Endangered squirrels drive Arizona's astronomers nuts. New Scientist. 7 April 1990: 26.	Mammalia	Rodentia	Sciuridae	Tamiasciurus	hudsonicus	grahamensis	Erxleben, 1777	American red squirrel	Mount Graham, Arizona, US	NO	NA	NA	NA	NA	NA	NA	United States	North America	32.696	-109.866	TRUE	Terrestrial	Deserts and xeric shrublands	Nearctic	Yes	No	No	NA	Number of individuals	Count	No	Tamiasciurus hudsonicus	LC	1986	1989	3	250.75	250.75	109.248	328	173.5	NA	NA	NA	NA	NA	NA
3478	570	Barnes, V. G., R. B. Smith, et al. (1995). Kodiak Brown Bears." Our living resources: a report to the nation on the distribution, abundance, and health of U.S. plants, animals, and ecosystems. from http://biology.usgs.gov/s+t/noframe/c308.htm."	Mammalia	Carnivora	Ursidae	Ursus	arctos	middendorffi	Linnaeus, 1758	Grizzly bear / Brown bear	Kodiak Island	NO	NA	NA	NA	NA	NA	NA	United States	North America	57.4667	-153.267	TRUE	Terrestrial	Boreal forests/taiga	Nearctic	Yes	No	No	NA	Individuals	Aerial survey	No	Ursus arctos	LC	1982	1993	11	64.5833	64	11.6811	82	72	NA	NA	NA	NA	NA	NA
3479	571	Knight, R. R. and L. L. Eberhardt (1985). Population-Dynamics of Yellowstone Grizzly Bears." Ecology 66(2): 323-334.| NERC Centre for Population Biology (1999). The Global Populations Dynamics Database. http://cpbnts1.bio.ic.ac.uk/gpdd/, Imperial College."	Mammalia	Carnivora	Ursidae	Ursus	arctos	horribilis	Linnaeus, 1758	Grizzly bear / Brown bear	Yellowstone National Park and surrounding area, Wyoming, USA	BOTH	NA	NA	NA	NA	NA	NA	United States	North America	44.5	-110.283	TRUE	Terrestrial	Temperate coniferous forests	Nearctic	Yes	No	No	NA	Mean number of sightings per flight (May - July)	Aerial survey	No	Ursus arctos	LC	1973	1982	9	2.08	2.05	0.473286	2.7	2.6	NA	NA	NA	2.7	2.6	1.3
3480	572	Knight, R. R. and B. M. Blanchard (1995). Yellowstone grizzly bear investigations : annual report of the Interagency Study Team, National Biological Service, Bozeman, Montana.	Mammalia	Carnivora	Ursidae	Ursus	arctos	NA	Linnaeus, 1758	Grizzly bear / Brown bear	Yellowstone National Park, USA	YES	Yellowstone National Park	377207	8900.89	2	Federal or national ministry or agency	1872	United States	North America	44.5747	-110.517	TRUE	Terrestrial	Temperate coniferous forests	Nearctic	Yes	No	No	NA	bears/hour	Observed during observation flights	No	Ursus arctos	LC	1973	1994	21	1.0565	0.84	0.687499	0.78	1.75	NA	NA	NA	0.78	0.87	0.42
3481	573	Cotterill, S. E. (1997). Status of the Swift Fox (Vulpes velox) in Alberta. Wildlife Status Report No. 7. Edmonton, Alberta, California, Alberta Environmental Protection, Wildlife Management Division: 17pp.	Mammalia	Carnivora	Canidae	Vulpes	velox	NA	Say, 1823	Swift fox	Wood Mountain Area, Saskatchewan	NO	NA	NA	NA	NA	NA	NA	Canada	North America	49.18	-107.497	FALSE	Terrestrial	Temperate grasslands, savannas and shrublands	Nearctic	Yes	No	No	NA	Individuals	Estimate and survey	No	Vulpes velox	LC	1991	1996	5	53.6667	49	31.2623	49	87	NA	NA	NA	NA	NA	NA
3482	574	Cotterill, S. E. (1997). Status of the Swift Fox (Vulpes velox) in Alberta. Wildlife Status Report No. 7. Edmonton, Alberta, California, Alberta Environmental Protection, Wildlife Management Division: 17pp.	Mammalia	Carnivora	Canidae	Vulpes	velox	NA	Say, 1823	Swift fox	Alberta/Saskatchewan Border Area	NO	NA	NA	NA	NA	NA	NA	Canada	North America	55.3783	-109.863	FALSE	Terrestrial	Temperate grasslands, savannas and shrublands	Nearctic	Yes	No	No	NA	Number of individuals	Combination of capture-recapture, track-counts, night lighting, scat counts and unspecified survey	No	Vulpes velox	LC	1990	1996	6	174	192	38.3145	200	192	NA	NA	NA	NA	NA	NA
3483	575	Cotterill, S. E. (1997). Status of the Swift Fox (Vulpes velox) in Alberta. Wildlife Status Report No. 7. Edmonton, Alberta, California, Alberta Environmental Protection, Wildlife Management Division: 17pp.	Mammalia	Carnivora	Canidae	Vulpes	velox	NA	Say, 1823	Swift fox	Canada	NO	NA	NA	NA	NA	NA	NA	Canada	North America	60	-98	FALSE	Terrestrial	Temperate grasslands, savannas and shrublands	Nearctic	Yes	No	No	NA	Number of individuals	Estimate/Census	No	Vulpes velox	LC	1991	1996	5	257	257	45.2548	225	289	NA	NA	NA	NA	NA	NA
3495	587	Arinaitwe, H., D. Pomeroy, et al. (2000). The State of Uganda's Biodiversity 2000. The State of Uganda's Biodiversity - an analysis of trends, Makerere University Institute of Environment and Natural Resources.	Mammalia	Primates	Hominidae	Gorilla	beringei	beringei	Matschie, 1903	Mountain gorilla / Eastern lowland gorilla	Bwindi Impenetrable Forest Park, Uganda	YES	Bwindi Impenetrable Forest Park	18437	327	2	Federal or national ministry or agency	1991	Uganda	Africa	-1.03306	29.6997	TRUE	Terrestrial	Tropical and subtropical moist broadleaf forests	Afrotropical	Yes	No	No	NA	Individuals	Unspecified census	No	Gorilla beringei	CR	1987	1993	6	290	290	0	290	290	NA	NA	NA	NA	NA	NA
3496	588	Pomeroy, D. and P. Mwima (2002). The State of Uganda's Biodiversity 2002. The State of Uganda's Biodiversity - an analysis of trends, Makerere University Institute of Environment and Natural Resources.	Mammalia	Primates	Hominidae	Pan	troglodytes	NA	Blumenbach, 1775	Chimpanzee	Budongo Forest Reserve	YES	Budongo Forest Reserve	34804	817.88	NA	Federal or national ministry or agency	1932	Uganda	Africa	1.82139	31.5883	TRUE	Terrestrial	Tropical and subtropical moist broadleaf forests	Afrotropical	Yes	No	No	NA	Density Individuals per km¬®?	Unspecified census	No	Pan troglodytes	EN	1992	2000	8	1.11667	1.18	0.164418	0.93	1.24	NA	NA	NA	NA	NA	NA
3497	589	Arinaitwe, H., D. Pomeroy, et al. (2000). The State of Uganda's Biodiversity 2000. The State of Uganda's Biodiversity - an analysis of trends, Makerere University Institute of Environment and Natural Resources.| Pomeroy, D. (2010). The State of Uganda's Biodiversity 2010. The State of Uganda's Biodiversity - an analysis of trends, Makerere University Institute of Environment and Natural Resources.	Mammalia	Primates	Cercopithecidae	Cercopithecus	ascanius	NA	Audebert, 1799	Red-tailed monkey	K30, Kibale National Park, Uganda	YES	Kibale National Park	40002	766	2	Federal or national ministry or agency	NA	Uganda	Africa	0.56667	30.3667	TRUE	Terrestrial	Tropical and subtropical moist broadleaf forests	Afrotropical	Yes	No	No	NA	Numbers of groups seen per km walked (given as density groups/km2)	census	No	Cercopithecus ascanius	LC	1975	2006	31	4.575	4.46	0.798102	3.8	4.09	NA	NA	NA	NA	NA	3.8
3504	590	Mammal Research Institute (Polish Academy of Sciences) (2005). Wolf and lynx census." http://www.zbs.bialowieza.pl/."	Mammalia	Carnivora	Canidae	Canis	lupus	NA	Linnaeus, 1758	Grey wolf / Gray wolf	Poland	NO	NA	NA	NA	NA	NA	NA	Poland	Europe	52	20	FALSE	Terrestrial	Temperate coniferous forests	Palearctic	Yes	No	No	NA	Individual numbers	Population estimates using standardised census methods	No	Canis lupus	LC	2001	2005	4	574.2	550	63.8334	609	539	NA	NA	NA	NA	NA	NA
3505	591	Mammal Research Institute (Polish Academy of Sciences) (2005). Wolf and lynx census." http://www.zbs.bialowieza.pl/."	Mammalia	Carnivora	Felidae	Lynx	lynx	NA	Linnaeus, 1758	Eurasian lynx	Poland	NO	NA	NA	NA	NA	NA	NA	Poland	Europe	52	20	FALSE	Terrestrial	Temperate coniferous forests	Palearctic	Yes	No	No	NA	Individual numbers	Population estimates using standardised census methods	No	Lynx lynx	LC	2001	2005	4	175.2	175	26.5932	206	153	NA	NA	NA	NA	NA	NA
3589	592	Fisher, D. O., S. D. Hoyle, et al. (2000). Population dynamics and survival of an endangered wallaby: A comparison of four methods." Ecological Applications 10(3): 901-910."	Mammalia	Diprotodontia	Macropodidae	Onychogalea	fraenata	NA	Gould, 1840	Bridled nailtail wallaby	Taunton National Park, central Queensland, Australia	YES	Taunton National Park	555625216	116.2	1a	Sub-national ministry or agency	2016	Australia	Oceania	-23.3833	150.467	TRUE	Terrestrial	Tropical and subtropical grasslands, savannas and shrublands	Australasia	Yes	No	No	NA	Population density estimates (no. of wallabies/km2)	Line transect counts (spotlighting)	No	Onychogalea fraenata	VU	1994	1996	2	20.6667	18	10.2632	18	12	NA	NA	NA	NA	NA	NA
4316	594	COSEWIC (2003). COSEWIC assessment and update status report on Keen's long-eared bat Myotis keenii on Canada. Ottawa, Committee on the Status of Endangered Wildlife in Canada: vii + 35.	Mammalia	Chiroptera	Vespertilionidae	Myotis	keenii	NA	(Merriam, 1895)	Keen's long-eared bat	Gandl K'in Gwaayaay (Hotsprings Island), Haida Gwaii, British Columbia	NO	NA	NA	NA	NA	NA	NA	Canada	North America	53.25	-132.333	TRUE	Terrestrial	Temperate coniferous forests	Nearctic	Yes	No	No	NA	Estimated number of adult females	Survey	No	Myotis keenii	LC	1998	2002	4	34.25	39.5	11.5289	39	17	NA	NA	NA	NA	NA	NA
4317	595	COSEWIC (2003). COSEWIC assessment and update status report on Keen's long-eared bat Myotis keenii on Canada. Ottawa, Committee on the Status of Endangered Wildlife in Canada: vii + 35.	Mammalia	Chiroptera	Vespertilionidae	Myotis	lucifugus	NA	Le Conte, 1831	Little brown bat	Gandl K'in Gwaayaay (Hotsprings Island), Haida Gwaii, British Columbia	NO	NA	NA	NA	NA	NA	NA	Canada	North America	53.25	-132.333	TRUE	Terrestrial	Temperate coniferous forests	Nearctic	Yes	No	No	NA	Estimated number of adult females	Survey	No	Myotis lucifugus	EN	1998	2002	4	76.5	75	7.50555	71	79	NA	NA	NA	NA	NA	NA
4321	599	COSEWIC (2004). COSEWIC assessment and update status report on the Peary caribou Rangifer tarandus pearyi and the barren-ground caribou Rangifer tarandus groenlandicus (Dolphin and Union population) in Canada. Ottawa, Committee on the Status of Endangered Wildlife in Canada: x + 99.	Mammalia	Artiodactyla	Cervidae	Rangifer	tarandus	pearyi	L√∂nnberg, 1909	Reindeer / Caribou	Melville Island complex, Northwest Territories and Nunavut	NO	NA	NA	NA	NA	NA	NA	Canada	North America	75.5	-111.5	FALSE	Terrestrial	Tundra	Nearctic	Yes	No	No	NA	Number of individuals	Aerial survey	No	Rangifer tarandus	VU	1972	1997	25	1823.2	1600	1182.21	2500	787	NA	NA	2500	3500	1600	NA
4322	600	COSEWIC (2004). COSEWIC assessment and update status report on the Peary caribou Rangifer tarandus pearyi and the barren-ground caribou Rangifer tarandus groenlandicus (Dolphin and Union population) in Canada. Ottawa, Committee on the Status of Endangered Wildlife in Canada: x + 99.	Mammalia	Artiodactyla	Cervidae	Rangifer	tarandus	pearyi	L√∂nnberg, 1909	Reindeer / Caribou	Prince Patrick Island complex (includes Eglinton, Emerald, Mackenzie King and Brock islands)	NO	NA	NA	NA	NA	NA	NA	Canada	North America	76.75	-119.5	FALSE	Terrestrial	Tundra	Nearctic	Yes	No	No	NA	Number of adult individuals	Aerial survey	No	Rangifer tarandus	VU	1973	1997	24	421.25	405.5	342.058	790	84	NA	NA	NA	790	630	NA
4323	601	COSEWIC (2004). COSEWIC assessment and update status report on the Peary caribou Rangifer tarandus pearyi and the barren-ground caribou Rangifer tarandus groenlandicus (Dolphin and Union population) in Canada. Ottawa, Committee on the Status of Endangered Wildlife in Canada: x + 99.	Mammalia	Artiodactyla	Cervidae	Rangifer	tarandus	pearyi	L√∂nnberg, 1909	Reindeer / Caribou	Northwestern Victoria Island, Northwest Territories	NO	NA	NA	NA	NA	NA	NA	Canada	North America	71	-110	FALSE	Terrestrial	Tundra	Nearctic	Yes	No	No	NA	Individuals	Unknown	No	Rangifer tarandus	VU	1980	1993	13	2708.67	3500	2303.31	4512	114	NA	NA	NA	NA	NA	NA
4324	602	COSEWIC (2004). COSEWIC assessment and update status report on the Peary caribou Rangifer tarandus pearyi and the barren-ground caribou Rangifer tarandus groenlandicus (Dolphin and Union population) in Canada. Ottawa, Committee on the Status of Endangered Wildlife in Canada: x + 99.	Mammalia	Artiodactyla	Cervidae	Rangifer	tarandus	groenlandicus	L√∂nnberg, 1909	Reindeer / Caribou	South-central Victoria Island (Dolphin and Union), Nunavut	NO	NA	NA	NA	NA	NA	NA	Canada	North America	71	-110	FALSE	Terrestrial	Tundra	Nearctic	Yes	No	No	NA	Individuals	Aerial survey	No	Rangifer tarandus	VU	1980	1997	17	15246.3	14529	12196.8	3424	27786	NA	NA	NA	NA	NA	NA
4325	603	COSEWIC (2004). COSEWIC assessment and status report on the plains bison Bison bison bison in Canada. Ottawa, Committee on the Status of Endangered Wildlife in Canada: vi + 71.	Mammalia	Artiodactyla	Bovidae	Bison	bison	NA	(Linnaeus, 1758)	American bison / Wood bison / Plains bison	Pink Mountain and Sikanni Chief River area, British Columbia, Canada	NO	NA	NA	NA	NA	NA	NA	Canada	North America	57.05	-122.867	TRUE	Terrestrial	Boreal forests/taiga	Nearctic	Yes	No	No	NA	Individuals	Count	No	Bison bison	NT	1975	2003	28	292	130	330.248	50	876	NA	NA	NA	NA	NA	50
4328	604	Krebs, C. J., A. J. Kenney, et al. (2002). Synchrony in lemming and vole populations in the Canadian Arctic." Canadian Journal of Zoology 80: 1323-1333."	Mammalia	Rodentia	Cricetidae	Dicrostonyx	groenlandicus	NA	(Traill, 1823)	Collared lemming / Northern collared lemming / Nearctic collared lemming	Wilmot Island, Nunavut	NO	NA	NA	NA	NA	NA	NA	Canada	North America	68.1833	-109.167	TRUE	Terrestrial	Tundra	Nearctic	Yes	No	No	NA	Number caught per 100 trap-night	Trapping	No	Dicrostonyx groenlandicus	LC	1994	2000	6	0.915714	0.51	0.821114	0.09	0.51	NA	NA	NA	NA	NA	NA
4329	605	Krebs, C. J., A. J. Kenney, et al. (2002). Synchrony in lemming and vole populations in the Canadian Arctic." Canadian Journal of Zoology 80: 1323-1333."	Mammalia	Rodentia	Cricetidae	Dicrostonyx	groenlandicus	NA	(Traill, 1823)	Collared lemming / Northern collared lemming / Nearctic collared lemming	Breakwater Island, Nunavut	NO	NA	NA	NA	NA	NA	NA	Canada	North America	67.9833	-108.9	TRUE	Terrestrial	Tundra	Nearctic	Yes	No	No	NA	Number caught per 100 trap nights	Trapping	No	Dicrostonyx groenlandicus	LC	1994	1999	5	0.915	0.52	1.27183	0.09	0.85	NA	NA	NA	NA	NA	NA
4330	606	Krebs, C. J., A. J. Kenney, et al. (2002). Synchrony in lemming and vole populations in the Canadian Arctic." Canadian Journal of Zoology 80: 1323-1333."	Mammalia	Rodentia	Cricetidae	Dicrostonyx	groenlandicus	NA	(Traill, 1823)	Collared lemming / Northern collared lemming / Nearctic collared lemming	Cockburn Island, Nunavut	NO	NA	NA	NA	NA	NA	NA	Canada	North America	68.0833	-108.5	TRUE	Terrestrial	Tundra	Nearctic	Yes	No	No	NA	Number caught per 100 trap nights	Trapping	No	Dicrostonyx groenlandicus	LC	1994	1999	5	0.728333	0.3	1.01369	0.09	0.77	NA	NA	NA	NA	NA	NA
4331	607	Krebs, C. J., A. J. Kenney, et al. (2002). Synchrony in lemming and vole populations in the Canadian Arctic." Canadian Journal of Zoology 80: 1323-1333."	Mammalia	Rodentia	Cricetidae	Dicrostonyx	groenlandicus	NA	(Traill, 1823)	Collared lemming / Northern collared lemming / Nearctic collared lemming	Hurd Island, Nunavut	NO	NA	NA	NA	NA	NA	NA	Canada	North America	68.1722	-107.583	TRUE	Terrestrial	Tundra	Nearctic	Yes	No	No	NA	Number caught per 100 trap-nights	Trapping	No	Dicrostonyx groenlandicus	LC	1994	1999	5	0.615	0.09	1.1387	0.09	0.51	NA	NA	NA	NA	NA	NA
4332	608	Krebs, C. J., A. J. Kenney, et al. (2002). Synchrony in lemming and vole populations in the Canadian Arctic." Canadian Journal of Zoology 80: 1323-1333."	Mammalia	Rodentia	Cricetidae	Dicrostonyx	groenlandicus	NA	(Traill, 1823)	Collared lemming / Northern collared lemming / Nearctic collared lemming	Walker Bay, Nunavut	YES	Wood Buffalo National Park	611	9136.21	2	Federal or national ministry or agency	1922	Canada	North America	68.3333	-108.25	TRUE	Terrestrial	Tundra	Nearctic	Yes	No	No	NA	Number caught per 100 trap-nights	Trapping	No	Dicrostonyx groenlandicus	LC	1994	2000	6	2.99857	1.36	3.31413	0	9.38	NA	NA	NA	NA	NA	NA
4333	609	Krebs, C. J., A. J. Kenney, et al. (2002). Synchrony in lemming and vole populations in the Canadian Arctic." Canadian Journal of Zoology 80: 1323-1333."	Mammalia	Rodentia	Cricetidae	Dicrostonyx	groenlandicus	NA	(Traill, 1823)	Collared lemming / Northern collared lemming / Nearctic collared lemming	Hope Bay, Nunavut	NO	NA	NA	NA	NA	NA	NA	Canada	North America	68.1167	-106.833	TRUE	Terrestrial	Tundra	Nearctic	Yes	No	No	NA	Number caught per 100 trap-nights	Trapping	No	Dicrostonyx groenlandicus	LC	1994	2000	6	0.674286	0.43	0.644589	0	1.54	NA	NA	NA	NA	NA	NA
4334	610	Krebs, C. J., A. J. Kenney, et al. (2002). Synchrony in lemming and vole populations in the Canadian Arctic." Canadian Journal of Zoology 80: 1323-1333."	Mammalia	Rodentia	Cricetidae	Dicrostonyx	groenlandicus	NA	(Traill, 1823)	Collared lemming / Northern collared lemming / Nearctic collared lemming	Byron Bay, Victoria Island, Canada	NO	NA	NA	NA	NA	NA	NA	Canada	North America	68.9167	-108.583	TRUE	Terrestrial	Tundra	Nearctic	Yes	No	No	NA	Number caught per 100 trap-nights	Trapping	No	Dicrostonyx groenlandicus	LC	1995	2000	5	1.06833	0.515	1.29249	0.08	1.71	NA	NA	NA	NA	NA	NA
4335	611	Krebs, C. J., A. J. Kenney, et al. (2002). Synchrony in lemming and vole populations in the Canadian Arctic." Canadian Journal of Zoology 80: 1323-1333."	Mammalia	Rodentia	Cricetidae	Dicrostonyx	groenlandicus	NA	(Traill, 1823)	Collared lemming / Northern collared lemming / Nearctic collared lemming	Jameson Island, Nunavut	NO	NA	NA	NA	NA	NA	NA	Canada	North America	68.05	-110.217	TRUE	Terrestrial	Tundra	Nearctic	Yes	No	No	NA	Number caught per 100 trap-nights	Trapping	No	Dicrostonyx groenlandicus	LC	1994	1999	5	0.286667	0.175	0.315637	0	0.85	NA	NA	NA	NA	NA	NA
4336	612	Larter, N. C., A. R. E. Sinclair, et al. (2000). Dynamics of reintroduction in an indigenous large ungulate: the wood bison of northern Canada." Animal Conservation 4: 299-309."	Mammalia	Artiodactyla	Bovidae	Bison	bison	NA	(Linnaeus, 1758)	American bison / Wood bison / Plains bison	Mackenzie Bison Sanctuary and adjacent areas, Northwest Territories	BOTH	NA	NA	NA	NA	NA	NA	Canada	North America	61.5	-117	TRUE	Terrestrial	Boreal forests/taiga	Nearctic	Yes	No	No	NA	Individuals	Aerial census - population estimate	No	Bison bison	NT	1989	1998	9	2055	1908	299.865	2400	1908	NA	NA	NA	NA	NA	NA
4337	613	Miller, F. L. and A. Gunn (2003). Catastrophic die-off of Peary caribou on the Western Queen Elizabeth Islands, Canadian high arctic." Arctic 56(4)."	Mammalia	Artiodactyla	Cervidae	Rangifer	tarandus	pearyi	L√∂nnberg, 1909	Reindeer / Caribou	South-central Queen Elizabeth Islands, Nunavut and Northwest Territories	NO	NA	NA	NA	NA	NA	NA	Canada	North America	75.25	-95	FALSE	Terrestrial	Tundra	Nearctic	Yes	No	No	NA	Adult individuals	Nonsystematic aerial search	No	Rangifer tarandus	VU	1993	1998	5	511.5	511.5	692.258	1001	22	NA	NA	NA	NA	NA	NA
4338	614	Miller, F. L. and A. Gunn (2003). Catastrophic die-off of Peary caribou on the Western Queen Elizabeth Islands, Canadian high arctic." Arctic 56(4)."	Mammalia	Artiodactyla	Cervidae	Rangifer	tarandus	pearyi	L√∂nnberg, 1909	Reindeer / Caribou	Bathurst Island, Canada	NO	NA	NA	NA	NA	NA	NA	Canada	North America	75.6667	-100	TRUE	Terrestrial	Tundra	Nearctic	Yes	No	No	NA	Caribou seen per 100 minutes	Nonsystematic aerial search	No	Rangifer tarandus	VU	1993	1998	5	65.65	65.65	89.3076	128.8	2.5	NA	NA	NA	NA	NA	NA
4339	615	Miller, F. L. and A. Gunn (2003). Catastrophic die-off of Peary caribou on the Western Queen Elizabeth Islands, Canadian high arctic." Arctic 56(4)."	Mammalia	Artiodactyla	Cervidae	Rangifer	tarandus	pearyi	L√∂nnberg, 1909	Reindeer / Caribou	Vanier, Cameron, Alexander, Massey, and Marc Islands, Canada.	NO	NA	NA	NA	NA	NA	NA	Canada	North America	76.5	-104	FALSE	Terrestrial	Tundra	Nearctic	Yes	No	No	NA	Caribou seen per 100 minutes	Nonsystematic aerial search	No	Rangifer tarandus	VU	1993	1998	5	24.15	24.15	34.1533	48.3	0	NA	NA	NA	NA	NA	NA
4349	616	Poole, K. G., A. D. Porter, et al. (2004). Suitability of a young deciduous-dominated forest for American marten and the effects of forest removal." Canadian Journal of Zoology 82: 423-435."	Mammalia	Carnivora	Mustelidae	Martes	americana	NA	Turton, 1806	American marten	Northeastern British Columbia	NO	NA	NA	NA	NA	NA	NA	Canada	North America	55.7	-121.8	FALSE	Terrestrial	Boreal forests/taiga	Nearctic	Yes	No	No	NA	Density (no./km¬®?)	captures and telemetry	No	Martes americana	LC	1998	2001	3	0.315	0.325	0.0556776	0.24	0.31	NA	NA	NA	NA	NA	NA
4350	617	Joly, D. O. and F. Messier (2004). Testing hypotheses of bison population decline (1970-1999) in Wood Buffalo National Park: synergism between exotic disease and predation." Canadian Journal of Zoology 82: 1165-1176."	Mammalia	Artiodactyla	Bovidae	Bison	bison	NA	(Linnaeus, 1758)	American bison / Wood bison / Plains bison	Delta Zone, Wood Buffalo National Park, Alberta and Northwest Territories	YES	Wood Buffalo National Park	611	9136.21	2	Federal or national ministry or agency	1922	Canada	North America	58	-112	TRUE	Terrestrial	Boreal forests/taiga	Nearctic	Yes	No	No	NA	Total count surveys	Flight counts	No	Bison bison	NT	1975	1980	5	3494.8	3450	118.037	3351	3450	NA	NA	NA	NA	NA	3351
4351	618	Joly, D. O. and F. Messier (2004). Testing hypotheses of bison population decline (1970-1999) in Wood Buffalo National Park: synergism between exotic disease and predation." Canadian Journal of Zoology 82: 1165-1176."	Mammalia	Artiodactyla	Bovidae	Bison	bison	NA	(Linnaeus, 1758)	American bison / Wood bison / Plains bison	Delta Zone, Wood Buffalo National Park, Alberta and Northwest Territories	YES	Wood Buffalo National Park	611	9136.21	2	Federal or national ministry or agency	1922	Canada	North America	58	-112	TRUE	Terrestrial	Boreal forests/taiga	Nearctic	Yes	No	No	NA	Total count surveys	Flight counts	No	Bison bison	NT	1981	1999	18	2094.88	1805	1203.26	3759	429	NA	NA	NA	NA	NA	NA
4352	619	Joly, D. O. and F. Messier (2004). Testing hypotheses of bison population decline (1970-1999) in Wood Buffalo National Park: synergism between exotic disease and predation." Canadian Journal of Zoology 82: 1165-1176."	Mammalia	Artiodactyla	Bovidae	Bison	bison	NA	(Linnaeus, 1758)	American bison / Wood bison / Plains bison	Hay Camp Zone, Wood Buffalo National Park, Alberta and Northwest Territories	YES	Wood Buffalo National Park	611	9136.21	2	Federal or national ministry or agency	1922	Canada	North America	59	-112	TRUE	Terrestrial	Boreal forests/taiga	Nearctic	Yes	No	No	NA	Total count survey	Flight counts	No	Bison bison	NT	1975	1980	5	1092.8	1083	274.932	1428	704	NA	NA	NA	NA	NA	1428
4353	620	Joly, D. O. and F. Messier (2004). Testing hypotheses of bison population decline (1970-1999) in Wood Buffalo National Park: synergism between exotic disease and predation." Canadian Journal of Zoology 82: 1165-1176."	Mammalia	Artiodactyla	Bovidae	Bison	bison	NA	(Linnaeus, 1758)	American bison / Wood bison / Plains bison	Hay Camp Zone, Wood Buffalo National Park, Alberta and Northwest Territories	YES	Wood Buffalo National Park	611	9136.21	2	Federal or national ministry or agency	1922	Canada	North America	59	-112	TRUE	Terrestrial	Boreal forests/taiga	Nearctic	Yes	No	No	NA	Total count survey	Flight counts	No	Bison bison	NT	1981	1999	18	576.706	577	191.805	1021	635	NA	NA	NA	NA	NA	NA
4354	621	Joly, D. O. and F. Messier (2004). Testing hypotheses of bison population decline (1970-1999) in Wood Buffalo National Park: synergism between exotic disease and predation." Canadian Journal of Zoology 82: 1165-1176."	Mammalia	Artiodactyla	Bovidae	Bison	bison	NA	(Linnaeus, 1758)	American bison / Wood bison / Plains bison	Garden River Zone, Wood Buffalo National Park, Alberta and Northwest Territories	YES	Wood Buffalo National Park	611	9136.21	2	Federal or national ministry or agency	1922	Canada	North America	58	-113	TRUE	Terrestrial	Boreal forests/taiga	Nearctic	Yes	No	No	NA	Total count surveys	Flight counts	No	Bison bison	NT	1981	1999	18	422.588	398	188.371	790	707	NA	NA	NA	NA	NA	NA
4355	622	Joly, D. O. and F. Messier (2004). Testing hypotheses of bison population decline (1970-1999) in Wood Buffalo National Park: synergism between exotic disease and predation." Canadian Journal of Zoology 82: 1165-1176."	Mammalia	Artiodactyla	Bovidae	Bison	bison	NA	(Linnaeus, 1758)	American bison / Wood bison / Plains bison	Little Buffalo Zone, Wood Buffalo National Park, Alberta and Northwest Territories	YES	Wood Buffalo National Park	611	9136.21	2	Federal or national ministry or agency	1922	Canada	North America	60	-113	TRUE	Terrestrial	Boreal forests/taiga	Nearctic	Yes	No	No	NA	Total count surveys	Flight counts	No	Bison bison	NT	1981	1999	18	52.4667	43	43.9234	9	79	NA	NA	NA	NA	NA	NA
4356	623	Joly, D. O. and F. Messier (2004). Testing hypotheses of bison population decline (1970-1999) in Wood Buffalo National Park: synergism between exotic disease and predation." Canadian Journal of Zoology 82: 1165-1176."	Mammalia	Artiodactyla	Bovidae	Bison	bison	NA	(Linnaeus, 1758)	American bison / Wood bison / Plains bison	Nyarling River Zone, Wood Buffalo National Park, Alberta and Northwest Territories	YES	Wood Buffalo National Park	611	9136.21	2	Federal or national ministry or agency	1922	Canada	North America	60	-114	TRUE	Terrestrial	Boreal forests/taiga	Nearctic	Yes	No	No	NA	Total count surveys	Flight counts	No	Bison bison	NT	1981	1999	18	112.5	128	81.7712	22	184	NA	NA	NA	NA	NA	NA
4357	624	Boulanger, J., S. Himmer, et al. (2004). Monitoring of grizzly bear population trends and demogaphy using DNA mark-recapture methods in the Owikeno Lake area of British Columbia." Canadian Journal of Zoology 82: 1267-1277."	Mammalia	Carnivora	Ursidae	Ursus	arctos	NA	Linnaeus, 1758	Grizzly bear / Brown bear	Neechanz-Genesee sampling area, Owikeno Lake, British Columbia	NO	NA	NA	NA	NA	NA	NA	Canada	North America	52.3667	-126.75	TRUE	Terrestrial	Temperate coniferous forests	Nearctic	Yes	No	No	NA	Count index	Helicopter surveys	No	Ursus arctos	LC	1998	2002	4	2.38	1.4	2.48536	6.4	0.5	NA	NA	NA	NA	NA	NA
4358	625	Boulanger, J., S. Himmer, et al. (2004). Monitoring of grizzly bear population trends and demogaphy using DNA mark-recapture methods in the Owikeno Lake area of British Columbia." Canadian Journal of Zoology 82: 1267-1277."	Mammalia	Carnivora	Ursidae	Ursus	arctos	NA	Linnaeus, 1758	Grizzly bear / Brown bear	Chuckwalla-Ambach sampling area, Owikeno Lake, British Columbia	NO	NA	NA	NA	NA	NA	NA	Canada	North America	52.3667	-126.75	TRUE	Terrestrial	Temperate coniferous forests	Nearctic	Yes	No	No	NA	Count index	Helicopter surveys	No	Ursus arctos	LC	1998	2002	4	8.58	8.7	2.2775	11.3	9.3	NA	NA	NA	NA	NA	NA
4359	626	Krebs, C. J., T. N. Zimmerling, et al. (2002). Cyclic dynamics of snowshoe hares on a small island in the Yukon." Canadian Journal of Zoology 80: 1442-1450."	Mammalia	Lagomorpha	Leporidae	Lepus	americanus	NA	Erxleben, 1777	Snowshoe hare	North Jacquot Island, Kluane Lake, Yukon	NO	NA	NA	NA	NA	NA	NA	Canada	North America	61	-138	TRUE	Terrestrial	Boreal forests/taiga	Nearctic	Yes	No	No	NA	Density (hares/ha)	capture-recapture	No	Lepus americanus	LC	1977	2001	24	1.09478	0.85	0.741827	0.8	0.35	NA	NA	NA	NA	NA	NA
4360	627	Krebs, C. J., T. N. Zimmerling, et al. (2002). Cyclic dynamics of snowshoe hares on a small island in the Yukon." Canadian Journal of Zoology 80: 1442-1450."	Mammalia	Lagomorpha	Leporidae	Lepus	americanus	NA	Erxleben, 1777	Snowshoe hare	South Jacquot Island, Kluane Lake, Yukon	NO	NA	NA	NA	NA	NA	NA	Canada	North America	61	-138	TRUE	Terrestrial	Boreal forests/taiga	Nearctic	Yes	No	No	NA	Density (hares/ha)	Mark-recapture	No	Lepus americanus	LC	1977	2001	24	1.42	0.925	1.06279	0.7	0.25	NA	NA	NA	NA	NA	NA
4361	628	Krebs, C. J., T. N. Zimmerling, et al. (2002). Cyclic dynamics of snowshoe hares on a small island in the Yukon." Canadian Journal of Zoology 80: 1442-1450."	Mammalia	Lagomorpha	Leporidae	Lepus	americanus	NA	Erxleben, 1777	Snowshoe hare	Mainland, Kluane Lake, Yukon	NO	NA	NA	NA	NA	NA	NA	Canada	North America	61	-138	TRUE	Terrestrial	Boreal forests/taiga	Nearctic	Yes	No	No	NA	Spring density (hares/ha)	Mark-recapture	No	Lepus americanus	LC	1977	1986	9	0.745	0.23	0.99039	0.02	0.12	NA	NA	NA	NA	NA	NA
4362	629	Mowat, G. and B. Slough (2003). Habitat preference of Canada lynx through a cycle in snowshoe hare abundance." Canadian Journal of Zoology 81: 1736-1745."	Mammalia	Lagomorpha	Leporidae	Lepus	americanus	NA	Erxleben, 1777	Snowshoe hare	100km southeast of Whitehorse, south-central Yukon	NO	NA	NA	NA	NA	NA	NA	Canada	North America	60.25	-135.333	TRUE	Terrestrial	Boreal forests/taiga	Nearctic	Yes	No	No	NA	Hare abundance (mean pellets per quadrat)	Mean number of pellets counted in quadrats	No	Lepus americanus	LC	1987	1994	7	5.8125	3.15	5.78408	1	1.2	NA	NA	NA	NA	NA	NA
4363	630	Mowat, G. and B. Slough (2003). Habitat preference of Canada lynx through a cycle in snowshoe hare abundance." Canadian Journal of Zoology 81: 1736-1745."	Mammalia	Carnivora	Felidae	Lynx	canadensis	NA	Kerr, 1792	Canadian lynx	100km southeast of Whitehorse, south-central Yukon	NO	NA	NA	NA	NA	NA	NA	Canada	North America	60.25	-135.333	TRUE	Terrestrial	Boreal forests/taiga	Nearctic	Yes	No	No	NA	Density (no. of lynx per 100 km¬®?)	live trapping	No	Lynx canadensis	LC	1987	1994	7	6.8	3.2	7.20139	1	0.8	NA	NA	NA	NA	NA	NA
4364	631	Wittmer, H. U., B. N. McLellan, et al. (2005). Population dynamics of the endangered mountain ecotype of woodland caribou (Rangifer tarandus caribou) in British Columbia, Canada." Canadian Journal of Zoology 83: 407-418."	Mammalia	Artiodactyla	Cervidae	Rangifer	tarandus	caribou	L√∂nnberg, 1909	Reindeer / Caribou	Purcells-South subpopulation, southeastern British Columbia	NO	NA	NA	NA	NA	NA	NA	Canada	North America	49.5167	-115.767	FALSE	Terrestrial	Temperate coniferous forests	Nearctic	Yes	No	No	NA	Number of individuals	Census	No	Rangifer tarandus	VU	1995	2002	7	39.5	39.5	33.234	63	16	NA	NA	NA	NA	NA	NA
4365	632	Wittmer, H. U., B. N. McLellan, et al. (2005). Population dynamics of the endangered mountain ecotype of woodland caribou (Rangifer tarandus caribou) in British Columbia, Canada." Canadian Journal of Zoology 83: 407-418."	Mammalia	Artiodactyla	Cervidae	Rangifer	tarandus	caribou	L√∂nnberg, 1909	Reindeer / Caribou	Purcells-Central subpopulation, southeastern British Columbia	NO	NA	NA	NA	NA	NA	NA	Canada	North America	49.5167	-115.767	FALSE	Terrestrial	Temperate coniferous forests	Nearctic	Yes	No	No	NA	Number of individuals	Census	No	Rangifer tarandus	VU	1995	2002	7	10.5	10.5	6.36396	15	6	NA	NA	NA	NA	NA	NA
4366	633	Wittmer, H. U., B. N. McLellan, et al. (2005). Population dynamics of the endangered mountain ecotype of woodland caribou (Rangifer tarandus caribou) in British Columbia, Canada." Canadian Journal of Zoology 83: 407-418."	Mammalia	Artiodactyla	Cervidae	Rangifer	tarandus	caribou	L√∂nnberg, 1909	Reindeer / Caribou	Nakusp subpopulation, southeastern British Columbia	NO	NA	NA	NA	NA	NA	NA	Canada	North America	50.2333	-117.8	FALSE	Terrestrial	Temperate coniferous forests	Nearctic	Yes	No	No	NA	Number of individuals	Census	No	Rangifer tarandus	VU	1996	2002	6	140.5	140.5	45.9619	173	108	NA	NA	NA	NA	NA	NA
4367	634	Wittmer, H. U., B. N. McLellan, et al. (2005). Population dynamics of the endangered mountain ecotype of woodland caribou (Rangifer tarandus caribou) in British Columbia, Canada." Canadian Journal of Zoology 83: 407-418."	Mammalia	Artiodactyla	Cervidae	Rangifer	tarandus	caribou	L√∂nnberg, 1909	Reindeer / Caribou	Duncan subpopulation, southeastern British Columbia	NO	NA	NA	NA	NA	NA	NA	Canada	North America	51	-120	FALSE	Terrestrial	Temperate coniferous forests	Nearctic	Yes	No	No	NA	Number of individuals	Census	No	Rangifer tarandus	VU	1996	2002	6	34.5	34.5	20.5061	49	20	NA	NA	NA	NA	NA	NA
4368	635	Wittmer, H. U., B. N. McLellan, et al. (2005). Population dynamics of the endangered mountain ecotype of woodland caribou (Rangifer tarandus caribou) in British Columbia, Canada." Canadian Journal of Zoology 83: 407-418."	Mammalia	Artiodactyla	Cervidae	Rangifer	tarandus	caribou	L√∂nnberg, 1909	Reindeer / Caribou	Monashee-South subpopulation, southeastern British Columbia	NO	NA	NA	NA	NA	NA	NA	Canada	North America	51	-118.717	FALSE	Terrestrial	Temperate coniferous forests	Nearctic	Yes	No	No	NA	Number of individuals	Census	No	Rangifer tarandus	VU	1994	2002	8	7.5	7.5	4.94975	11	4	NA	NA	NA	NA	NA	NA
4369	636	Wittmer, H. U., B. N. McLellan, et al. (2005). Population dynamics of the endangered mountain ecotype of woodland caribou (Rangifer tarandus caribou) in British Columbia, Canada." Canadian Journal of Zoology 83: 407-418."	Mammalia	Artiodactyla	Cervidae	Rangifer	tarandus	caribou	L√∂nnberg, 1909	Reindeer / Caribou	Columbia-South subpopulation, southeastern British Columbia	NO	NA	NA	NA	NA	NA	NA	Canada	North America	51	-118.183	FALSE	Terrestrial	Temperate coniferous forests	Nearctic	Yes	No	No	NA	Number of individuals	Census	No	Rangifer tarandus	VU	1994	2004	10	76	76	53.7401	114	38	NA	NA	NA	NA	NA	NA
4370	637	Wittmer, H. U., B. N. McLellan, et al. (2005). Population dynamics of the endangered mountain ecotype of woodland caribou (Rangifer tarandus caribou) in British Columbia, Canada." Canadian Journal of Zoology 83: 407-418."	Mammalia	Artiodactyla	Cervidae	Rangifer	tarandus	caribou	L√∂nnberg, 1909	Reindeer / Caribou	Frisby-Boulder subpopulation, southeastern British Columbia	NO	NA	NA	NA	NA	NA	NA	Canada	North America	51	-118.183	FALSE	Terrestrial	Temperate coniferous forests	Nearctic	Yes	No	No	NA	Number of individuals	Census	No	Rangifer tarandus	VU	1996	2004	8	29.5	29.5	6.36396	34	25	NA	NA	NA	NA	NA	NA
4371	638	Wittmer, H. U., B. N. McLellan, et al. (2005). Population dynamics of the endangered mountain ecotype of woodland caribou (Rangifer tarandus caribou) in British Columbia, Canada." Canadian Journal of Zoology 83: 407-418."	Mammalia	Artiodactyla	Cervidae	Rangifer	tarandus	caribou	L√∂nnberg, 1909	Reindeer / Caribou	Columbia-North subpopulation, southeastern British Columbia	NO	NA	NA	NA	NA	NA	NA	Canada	North America	52	-118.183	FALSE	Terrestrial	Temperate coniferous forests	Nearctic	Yes	No	No	NA	Number of individuals	Census	No	Rangifer tarandus	VU	1997	2004	7	180.5	180.5	72.832	232	129	NA	NA	NA	NA	NA	NA
4372	639	Wittmer, H. U., B. N. McLellan, et al. (2005). Population dynamics of the endangered mountain ecotype of woodland caribou (Rangifer tarandus caribou) in British Columbia, Canada." Canadian Journal of Zoology 83: 407-418."	Mammalia	Artiodactyla	Cervidae	Rangifer	tarandus	caribou	L√∂nnberg, 1909	Reindeer / Caribou	Kinbasket-South subpopulation, southeastern British Columbia	NO	NA	NA	NA	NA	NA	NA	Canada	North America	51.95	-118.033	FALSE	Terrestrial	Temperate coniferous forests	Nearctic	Yes	No	No	NA	Number of individuals	Census	No	Rangifer tarandus	VU	1997	2002	5	15.5	15.5	2.12132	17	14	NA	NA	NA	NA	NA	NA
4373	640	Wittmer, H. U., B. N. McLellan, et al. (2005). Population dynamics of the endangered mountain ecotype of woodland caribou (Rangifer tarandus caribou) in British Columbia, Canada." Canadian Journal of Zoology 83: 407-418."	Mammalia	Artiodactyla	Cervidae	Rangifer	tarandus	caribou	L√∂nnberg, 1909	Reindeer / Caribou	Groundhog subpopulation, southeastern British Columbia	NO	NA	NA	NA	NA	NA	NA	Canada	North America	52	-118.183	FALSE	Terrestrial	Temperate coniferous forests	Nearctic	Yes	No	No	NA	Number of individuals	Census	No	Rangifer tarandus	VU	1995	2004	9	31.5	31.5	16.2635	43	20	NA	NA	NA	NA	NA	NA
4374	641	Wittmer, H. U., B. N. McLellan, et al. (2005). Population dynamics of the endangered mountain ecotype of woodland caribou (Rangifer tarandus caribou) in British Columbia, Canada." Canadian Journal of Zoology 83: 407-418."	Mammalia	Artiodactyla	Cervidae	Rangifer	tarandus	caribou	L√∂nnberg, 1909	Reindeer / Caribou	Wells Gray subpopulation, southeastern British Columbia	NO	NA	NA	NA	NA	NA	NA	Canada	North America	52.4167	-120.25	FALSE	Terrestrial	Temperate coniferous forests	Nearctic	Yes	No	No	NA	Number of individuals	Census	No	Rangifer tarandus	VU	1995	2004	9	467.5	467.5	226.981	628	307	NA	NA	NA	NA	NA	NA
4375	642	Wittmer, H. U., B. N. McLellan, et al. (2005). Population dynamics of the endangered mountain ecotype of woodland caribou (Rangifer tarandus caribou) in British Columbia, Canada." Canadian Journal of Zoology 83: 407-418."	Mammalia	Artiodactyla	Cervidae	Rangifer	tarandus	caribou	L√∂nnberg, 1909	Reindeer / Caribou	Barkerville subpopulation, southeastern British Columbia	NO	NA	NA	NA	NA	NA	NA	Canada	North America	53.0667	-121.517	FALSE	Terrestrial	Temperate coniferous forests	Nearctic	Yes	No	No	NA	Number of individuals	Census	No	Rangifer tarandus	VU	1994	2004	10	45.5	45.5	9.19239	39	52	NA	NA	NA	NA	NA	NA
4376	643	Wittmer, H. U., B. N. McLellan, et al. (2005). Population dynamics of the endangered mountain ecotype of woodland caribou (Rangifer tarandus caribou) in British Columbia, Canada." Canadian Journal of Zoology 83: 407-418."	Mammalia	Artiodactyla	Cervidae	Rangifer	tarandus	caribou	L√∂nnberg, 1909	Reindeer / Caribou	North Cariboo Mountain subpopulation, southeastern British Columbia	NO	NA	NA	NA	NA	NA	NA	Canada	North America	52.5	-121	FALSE	Terrestrial	Temperate coniferous forests	Nearctic	Yes	No	No	NA	Number of individuals	Census	No	Rangifer tarandus	VU	1993	2002	9	269	269	2.82843	267	271	NA	NA	NA	NA	NA	NA
4377	644	Wittmer, H. U., B. N. McLellan, et al. (2005). Population dynamics of the endangered mountain ecotype of woodland caribou (Rangifer tarandus caribou) in British Columbia, Canada." Canadian Journal of Zoology 83: 407-418."	Mammalia	Artiodactyla	Cervidae	Rangifer	tarandus	caribou	L√∂nnberg, 1909	Reindeer / Caribou	George Mountain subpopulation, southeastern British Columbia	NO	NA	NA	NA	NA	NA	NA	Canada	North America	53.9167	-122.767	FALSE	Terrestrial	Temperate coniferous forests	Nearctic	Yes	No	No	NA	Number of individuals	Census	No	Rangifer tarandus	VU	1992	2002	10	13	13	14.1421	23	3	NA	NA	NA	NA	NA	NA
4378	645	Wittmer, H. U., B. N. McLellan, et al. (2005). Population dynamics of the endangered mountain ecotype of woodland caribou (Rangifer tarandus caribou) in British Columbia, Canada." Canadian Journal of Zoology 83: 407-418."	Mammalia	Artiodactyla	Cervidae	Rangifer	tarandus	caribou	L√∂nnberg, 1909	Reindeer / Caribou	Narrow Lake subpopulation, southeastern British Columbia	NO	NA	NA	NA	NA	NA	NA	Canada	North America	53.5667	-121.9	FALSE	Terrestrial	Temperate coniferous forests	Nearctic	Yes	No	No	NA	Number of individuals	Census	No	Rangifer tarandus	VU	1999	2002	3	73.5	73.5	4.94975	77	70	NA	NA	NA	NA	NA	NA
4379	646	Wittmer, H. U., B. N. McLellan, et al. (2005). Population dynamics of the endangered mountain ecotype of woodland caribou (Rangifer tarandus caribou) in British Columbia, Canada." Canadian Journal of Zoology 83: 407-418."	Mammalia	Artiodactyla	Cervidae	Rangifer	tarandus	caribou	L√∂nnberg, 1909	Reindeer / Caribou	Hart Ranges subpopulation, southeastern British Columbia	NO	NA	NA	NA	NA	NA	NA	Canada	North America	53.5667	-121.9	FALSE	Terrestrial	Temperate coniferous forests	Nearctic	Yes	No	No	NA	Number of individuals	Census	No	Rangifer tarandus	VU	1992	2002	10	338	338	31.1127	360	316	NA	NA	NA	NA	NA	NA
4380	647	Mahoney, S. P. and J. A. Virgl (2003). Habitat selction and demography of a nonmigratory woodland caribou population in Newfoundland." Canadian Journal of Zoology 81: 321-334."	Mammalia	Artiodactyla	Cervidae	Rangifer	tarandus	caribou	L√∂nnberg, 1909	Reindeer / Caribou	West central Newfoundland	NO	NA	NA	NA	NA	NA	NA	Canada	North America	48.95	-57.9333	FALSE	Terrestrial	Boreal forests/taiga	Nearctic	Yes	No	No	NA	Population size	Helicopter surveys using fixed width transects	No	Rangifer tarandus	VU	1994	1997	3	583.5	532	255.432	345	624	NA	NA	NA	NA	NA	NA
4382	648	Hebblewhite, M., D. H. Pletscher, et al. (2002). Elk population dynamics in areas with and without predation by recolonizing wolves in Banff National Park, Alberta." Canadian Journal of Zoology 80: 789-799."	Mammalia	Artiodactyla	Cervidae	Cervus	elaphus	NA	Wagner, 1844	Red deer / Elk	Bow Valley - central zone, Banff National Park, Alberta	YES	Banff National Park	615	6641	2	Federal or national ministry or agency	1885	Canada	North America	51.0833	-115.083	TRUE	Terrestrial	Temperate coniferous forests	Nearctic	Yes	No	No	NA	Density (elks/km¬®?)	aerial surveys	No	Cervus elaphus	LC	1986	2001	15	9.44875	9.345	1.89103	5.2	10.89	NA	NA	NA	NA	NA	NA
4383	649	Hebblewhite, M., D. H. Pletscher, et al. (2002). Elk population dynamics in areas with and without predation by recolonizing wolves in Banff National Park, Alberta." Canadian Journal of Zoology 80: 789-799."	Mammalia	Artiodactyla	Cervidae	Cervus	elaphus	NA	Wagner, 1844	Red deer / Elk	Bow Valley - eastern zone, Banff National Park, Alberta	YES	Banff National Park	615	6641	2	Federal or national ministry or agency	1885	Canada	North America	51.0833	-115.083	TRUE	Terrestrial	Temperate coniferous forests	Nearctic	Yes	No	No	NA	Density (elks/km¬®?)	Aerial surveys	No	Cervus elaphus	LC	1986	2001	15	2.39938	2.675	0.975421	2.08	1.09	NA	NA	NA	NA	NA	NA
4384	650	Hebblewhite, M., D. H. Pletscher, et al. (2002). Elk population dynamics in areas with and without predation by recolonizing wolves in Banff National Park, Alberta." Canadian Journal of Zoology 80: 789-799."	Mammalia	Artiodactyla	Cervidae	Cervus	elaphus	NA	Wagner, 1844	Red deer / Elk	Bow Valley - western zone, Banff National Park, Alberta	YES	Banff National Park	615	6641	2	Federal or national ministry or agency	1885	Canada	North America	51.0833	-115.083	TRUE	Terrestrial	Temperate coniferous forests	Nearctic	Yes	No	No	NA	Density (elks/km¬®?)	Aerial surveys	No	Cervus elaphus	LC	1986	2001	15	0.91875	0.57	0.688379	2.2	0.36	NA	NA	NA	NA	NA	NA
4385	651	Kalcounis-Rueppell, M. C., J. S. Millar, et al. (2002). Beating the odds: effects of weather on a short-season population of deer mice." Canadian Journal of Zoology 80: 1594-1601."	Mammalia	Rodentia	Cricetidae	Peromyscus	maniculatus	NA	(Wagner, 1845)	North American deermouse / deer mouse	Kananaskis Valley - Fortress trapping site, Alberta	NO	NA	NA	NA	NA	NA	NA	Canada	North America	51.1	-115.35	TRUE	Terrestrial	Temperate coniferous forests	Nearctic	Yes	No	No	NA	Number resident in May	Live trapping	No	Peromyscus maniculatus	LC	1987	1997	10	23.7273	23	12.7835	40	20	NA	NA	NA	NA	NA	NA
4386	652	Kalcounis-Rueppell, M. C., J. S. Millar, et al. (2002). Beating the odds: effects of weather on a short-season population of deer mice." Canadian Journal of Zoology 80: 1594-1601."	Mammalia	Rodentia	Cricetidae	Peromyscus	maniculatus	NA	(Wagner, 1845)	North American deermouse / deer mouse	Kananaskis Valley - Grizzly trapping site, Alberta	NO	NA	NA	NA	NA	NA	NA	Canada	North America	51.1	-115.35	TRUE	Terrestrial	Temperate coniferous forests	Nearctic	Yes	No	No	NA	Number resident in May	Live trapping	No	Peromyscus maniculatus	LC	1987	1997	10	36	33	12.3126	65	29	NA	NA	NA	NA	NA	NA
4394	653	Robinson, H. S., R. B. Wielgus, et al. (2002). Cougar predation and population growth of sympatric mule deer and white-tailed deer." Canadian Journal of Zoology 80: 556-568."	Mammalia	Artiodactyla	Cervidae	Odocoileus	hemionus	NA	(Rafinesque, 1817)	Mule deer	South-central British Columbia	NO	NA	NA	NA	NA	NA	NA	Canada	North America	49.2	-117.067	FALSE	Terrestrial	Temperate coniferous forests	Nearctic	Yes	No	No	NA	Estimated abundance	Estimated using annual mortality rates, fecundity and base population rates obtained form aerial survey	No	Odocoileus hemionus	LC	1997	2000	3	386.25	367.5	50.2286	460	360	NA	NA	NA	NA	NA	NA
4395	654	Robinson, H. S., R. B. Wielgus, et al. (2002). Cougar predation and population growth of sympatric mule deer and white-tailed deer." Canadian Journal of Zoology 80: 556-568."	Mammalia	Artiodactyla	Cervidae	Odocoileus	virginianus	NA	(Zimmermann, 1780)	White-tailed deer	South-central British Columbia	NO	NA	NA	NA	NA	NA	NA	Canada	North America	49.2	-117.067	FALSE	Terrestrial	Temperate coniferous forests	Nearctic	Yes	No	No	NA	Estimated abundance	Estimated using annual mortality rates, fecundity and base population rates obtained form aerial survey	No	Odocoileus virginianus	LC	1997	2000	3	888.75	910	79.8305	775	960	NA	NA	NA	NA	NA	NA
4396	655	Robinson, H. S., R. B. Wielgus, et al. (2002). Cougar predation and population growth of sympatric mule deer and white-tailed deer." Canadian Journal of Zoology 80: 556-568."	Mammalia	Artiodactyla	Cervidae	Odocoileus	hemionus	NA	(Rafinesque, 1817)	Mule deer	South-central British Columbia	NO	NA	NA	NA	NA	NA	NA	Canada	North America	49.2	-117.067	FALSE	Terrestrial	Temperate coniferous forests	Nearctic	Yes	No	No	NA	Number harvested per unit hunter effort	Harvest data	No	Odocoileus hemionus	LC	1987	1999	12	0.233077	0.26	0.118419	0.44	0.12	NA	NA	NA	NA	NA	NA
4397	656	Robinson, H. S., R. B. Wielgus, et al. (2002). Cougar predation and population growth of sympatric mule deer and white-tailed deer." Canadian Journal of Zoology 80: 556-568."	Mammalia	Artiodactyla	Cervidae	Odocoileus	virginianus	NA	(Zimmermann, 1780)	White-tailed deer	South-central British Columbia	NO	NA	NA	NA	NA	NA	NA	Canada	North America	49.2	-117.067	FALSE	Terrestrial	Temperate coniferous forests	Nearctic	Yes	No	No	NA	Number harvested per unit hunter effort	Harvest data	No	Odocoileus virginianus	LC	1987	1999	12	0.374615	0.37	0.129397	0.44	0.25	NA	NA	NA	NA	NA	NA
4398	657	Bradley, M. and J. Wilmshurst (2005). The fall and rise of bison populations in Wood Buffalo National Park: 1971 to 2003." Canadian Journal of Zoology 83: 1195-1205."	Mammalia	Artiodactyla	Bovidae	Bison	bison	NA	(Linnaeus, 1758)	American bison / Wood bison / Plains bison	Jasper National Park, Alberta	YES	Jasper National Park	614	10878	2	Federal or national ministry or agency	1907	Canada	North America	52.9833	-118.102	TRUE	Terrestrial	Temperate coniferous forests	Nearctic	Yes	No	No	NA	Number of bison	Minimum count survey	No	Bison bison	NT	1971	2003	32	4418.18	4200	1912.21	9500	3400	NA	9500	9250	8000	7600	5400
4399	658	Government of Canada (1996). The State of Canada's Environment - 1996. Ottawa, Environment Canada.	Mammalia	Artiodactyla	Cervidae	Rangifer	tarandus	groenlandicus	L√∂nnberg, 1909	Reindeer / Caribou	Porcupine caribou herd, northern Yukon	NO	NA	NA	NA	NA	NA	NA	Canada	North America	68	-138	FALSE	Terrestrial	Boreal forests/taiga	Nearctic	Yes	No	No	NA	Estimated total population	Unspecified survey	No	Rangifer tarandus	VU	1972	1992	20	128110	122000	23554.8	100000	145000	NA	NA	100000	100400	100800	100900
4444	677	Choudhury, A. (1987). Railway Threat to Kaziranga." Oryx 21(No 3.): 160-163.| Vigne, L. and E. B. Martin (1991). "Assam's rhinos face new poaching threats." Oryx 25(4): 215."	Mammalia	Perissodactyla	Rhinocerotidae	Rhinoceros	unicornis	NA	Linnaeus, 1758	Greater one-horned rhino	Kaziranga National Park, Assam, India	YES	Kaziranga National Park	10744	429.96	NA	NA	1985	India	Asia	26.6333	93.3833	TRUE	Terrestrial	Tropical and subtropical moist broadleaf forests	Indo-Malayan	Yes	No	No	NA	Individuals	Population count	No	Rhinoceros unicornis	VU	1972	1989	17	1001.4	1080	221.345	658	1250	NA	NA	658	NA	NA	NA
4473	678	Prins, H. H. T., and I. Douglas-Hamilton. 1990. Stability in a multi-species assemblage of large herbivores in East Africa. Oecologica 83:392- 400.	Mammalia	Perissodactyla	Rhinocerotidae	Diceros	bicornis	NA	(Linnaeus, 1758)	Black rhinoceros	Lake Manyara National Park, Tanzania	YES	Lake Manyara National Park	924	108.01	2	Federal or national ministry or agency	1960	Tanzania, United Republic Of	Africa	-3.5	35.75	TRUE	Terrestrial	Tropical and subtropical grasslands, savannas and shrublands	Afrotropical	Yes	No	No	NA	Number of individuals	Total count	No	Diceros bicornis	CR	1970	1984	14	24.6	23	6.1887	23	25	23	NA	NA	NA	NA	35
4474	679	Prins, H. H. T., and I. Douglas-Hamilton. 1990. Stability in a multi-species assemblage of large herbivores in East Africa. Oecologica 83:392- 400.	Mammalia	Artiodactyla	Bovidae	Kobus	ellipsiprymnus	NA	(Ogilby, 1833)	Waterbuck	Lake Manyara National Park, Tanzania	YES	Lake Manyara National Park	924	108.01	2	Federal or national ministry or agency	1960	Tanzania, United Republic Of	Africa	-3.5	35.75	TRUE	Terrestrial	Tropical and subtropical grasslands, savannas and shrublands	Afrotropical	Yes	No	No	NA	Number of individuals	Total count	No	Kobus ellipsiprymnus	LC	1970	1984	14	18.25	18.5	2.06155	20	17	20	NA	NA	NA	NA	20
4475	680	Prins, H. H. T., and I. Douglas-Hamilton. 1990. Stability in a multi-species assemblage of large herbivores in East Africa. Oecologica 83:392- 400.	Mammalia	Artiodactyla	Suidae	Phacochoerus	aethiopicus	NA	Pallas, 1766	Desert warthog / Cape warthog	Lake Manyara National Park, Tanzania	YES	Lake Manyara National Park	924	108.01	2	Federal or national ministry or agency	1960	Tanzania, United Republic Of	Africa	-3.5	35.75	TRUE	Terrestrial	Tropical and subtropical grasslands, savannas and shrublands	Afrotropical	Yes	No	No	NA	Number of individuals	Total count	No	Phacochoerus aethiopicus	LC	1970	1984	14	61.25	57.5	25.6174	35	95	35	NA	NA	NA	NA	NA
4476	681	Frandsen, D. (2006). PANP Plains bison survey data. Prince Albert National Park, Saskatchewan: Data from Prince Albert National Park - Dan Frandsen dan.frandsen@pc.gc.ca.	Mammalia	Artiodactyla	Bovidae	Bison	bison	NA	(Linnaeus, 1758)	American bison / Wood bison / Plains bison	Prince Albert National Park, Saskatchewan	YES	Prince Albert National Park	617	3874.6	2	Federal or national ministry or agency	1927	Canada	North America	53.2	-105.75	TRUE	Terrestrial	Boreal forests/taiga	Nearctic	Yes	No	No	NA	Adult and yearling numbers	Census	No	Bison bison	NT	1995	2006	11	212.5	179	102.336	107	389	NA	NA	NA	NA	NA	NA
4518	683	CAFF International Secretariat (2005). Arctic Flora and Fauna: Status and conservation. Chapter 9. Status and trends in species and populations. CAFF.	Mammalia	Artiodactyla	Bovidae	Ovibos	moschatus	NA	(Zimmermann, 1780)	Musk ox	Banks Island, Northwest Territories	NO	NA	NA	NA	NA	NA	NA	Canada	North America	73.25	-121.5	TRUE	Terrestrial	Tundra	Nearctic	Yes	No	No	NA	Population	Unknown	No	Ovibos moschatus	LC	1994	1998	4	55000	55000	12727.9	64000	46000	NA	NA	NA	NA	NA	NA
4519	684	van de Vlasakker Eisenga, J. (2004). Population Trends for Large Herbivores. Merselo, The Netherlands, Large Herbivore Foundation.	Mammalia	Artiodactyla	Bovidae	Rupicapra	pyrenaica	ornata	Neumann, 1899	Pyrenean chamois	Italy	NO	NA	NA	NA	NA	NA	NA	Italy	Europe	42.8333	12.8333	FALSE	Terrestrial	Temperate coniferous forests	Palearctic	Yes	No	No	NA	Number of individuals	Census	No	Rupicapra pyrenaica	LC	1970	2000	30	462.5	462.5	265.165	275	650	275	NA	NA	NA	NA	NA
4521	685	van de Vlasakker Eisenga, J. (2004). Population Trends for Large Herbivores. Merselo, The Netherlands, Large Herbivore Foundation.	Mammalia	Artiodactyla	Bovidae	Rupicapra	rupicapra	tatrica	Bolkay, 1925	Tatra chamois / Alpine chamois	Low Tatra Mountains, Tatra National Park, Slovakia	YES	Low Tatra National Park	12152	760.14	5	Federal or national ministry or agency	1997	Slovakia	Europe	49.0667	20	TRUE	Terrestrial	Temperate coniferous forests	Palearctic	Yes	No	No	NA	Number of individuals	Monitoring and counting scheme	No	Rupicapra rupicapra	LC	1970	2000	30	94.7143	110	39.9237	24	110	24	NA	NA	NA	NA	57
4543	686	Keith, L. B. and J. R. Cary (1991). Mustelid, squirrel, and Porcupine Population Trends during a Snowshoe Hare Cycle." Journal of Mammology 72(2): 373-378."	Mammalia	Carnivora	Mustelidae	Mustela	erminea	NA	Linnaeus, 1758	Stoat / Short-tailed weasel / Ermine	Rochester, Alberta	NO	NA	NA	NA	NA	NA	NA	Canada	North America	53.55	-113.5	FALSE	Terrestrial	Temperate coniferous forests	Nearctic	Yes	No	No	NA	Number of captured individuals per 1000 trap days	Live trapping	No	Mustela erminea	LC	1970	1975	5	0.379167	0.325	0.317969	0.8	0	0.8	0.7	0.4	0.125	0.25	0
4547	689	Keith, L.B. and Cary, J.R. 1991. Mustelid, squirrel, and porcupine population trends during a Snowshoe hare cycle. Journal of Mammalogy 72(2): 373-378.	Mammalia	Carnivora	Mustelidae	Mustela	frenata	NA	Lichtenstein, 1831	Long-tailed weasel	Rochester, Alberta	NO	NA	NA	NA	NA	NA	NA	Canada	North America	58.45	-111.067	FALSE	Terrestrial	Temperate coniferous forests	Nearctic	Yes	No	No	NA	Number of captured individuals per 1000 trap days	Live trapping	No	Mustela frenata	LC	1970	1975	5	0.641667	0.2	1.0032	2.6	0	2.6	0.3	0.8	0.1	0.05	0
4549	690	Keith, L. B. and J. R. Cary (1991). Mustelid, squirrel, and Porcupine Population Trends during a Snowshoe Hare Cycle." Journal of Mammology 72(2): 373-378."	Mammalia	Carnivora	Mustelidae	Neovison	vison	NA	Schreber, 1777	Mink / American mink	Rochester, Alberta	NO	NA	NA	NA	NA	NA	NA	Canada	North America	58.45	-111.067	FALSE	Terrestrial	Temperate coniferous forests	Nearctic	Yes	No	No	NA	Number of captured individuals per 1000 trap days	Live trapping	No	Neovison vison	LC	1970	1975	5	0.19	0.15	0.221901	0.32	0	0.32	0.3	0.52	0	0	0
4550	691	Keith, L. B. and J. R. Cary (1991). Mustelid, squirrel, and Porcupine Population Trends during a Snowshoe Hare Cycle." Journal of Mammology 72(2): 373-378."	Mammalia	Rodentia	Sciuridae	Tamiasciurus	hudsonicus	NA	Erxleben, 1777	American red squirrel	Rochester, Alberta	NO	NA	NA	NA	NA	NA	NA	Canada	North America	58.45	-111.067	FALSE	Terrestrial	Temperate coniferous forests	Nearctic	Yes	No	No	NA	Number of captured individuals per 1000 trap days	Live trapping	No	Tamiasciurus hudsonicus	LC	1970	1975	5	8.65	8.5	3.84955	12.5	5.7	12.5	12.7	11	4	6	5.7
4551	692	Keith, L. B. and J. R. Cary (1991). Mustelid, squirrel, and Porcupine Population Trends during a Snowshoe Hare Cycle." Journal of Mammology 72(2): 373-378."	Mammalia	Rodentia	Sciuridae	Glaucomys	sabrinus	NA	Shaw, 1801	Northern flying squirrel	Rochester, Alberta	NO	NA	NA	NA	NA	NA	NA	Canada	North America	58.45	-111.067	FALSE	Terrestrial	Temperate coniferous forests	Nearctic	Yes	No	No	NA	Number of captured individuals per 1000 trap days	Live trapping	No	Glaucomys sabrinus	LC	1970	1975	5	0.13	0.125	0.0925203	0.2	0	0.2	0.17	0.25	0.08	0.08	0
4552	693	Boonstra, R., C. J. Krebs, et al. (1998). Population cycles in small mammals: the problem of explaining the low phase." Ecology 79(5): 1479-1488."	Mammalia	Lagomorpha	Leporidae	Lepus	americanus	NA	Erxleben, 1777	Snowshoe hare	Rochester, central Alberta	NO	NA	NA	NA	NA	NA	NA	Canada	North America	54.3714	-113.449	FALSE	Terrestrial	Temperate grasslands, savannas and shrublands	Nearctic	Yes	No	No	NA	Hares/ha in April	Unspecified	No	Lepus americanus	LC	1970	1975	5	2.01333	1.15	2.31872	3.5	0.03	3.5	6	1.5	0.8	0.25	0.03
4553	694	Keith, L. B. and J. R. Cary (1991). Mustelid, squirrel, and Porcupine Population Trends during a Snowshoe Hare Cycle." Journal of Mammology 72(2): 373-378."	Mammalia	Rodentia	Sciuridae	Spermophilus	franklinii	NA	(Sabine, 1822)	Franklin's ground squirrel	Rochester, Alberta	NO	NA	NA	NA	NA	NA	NA	Canada	North America	58.45	-111.067	FALSE	Terrestrial	Temperate coniferous forests	Nearctic	Yes	No	No	NA	Number of captured individuals per 1000 trap days	Live trapping	No	Spermophilus franklinii	LC	1970	1975	5	1.375	1.45	0.945384	2.1	1.2	2.1	2.6	1.7	0.55	0.1	1.2
4554	695	Keith, L. B. and J. R. Cary (1991). Mustelid, squirrel, and Porcupine Population Trends during a Snowshoe Hare Cycle." Journal of Mammology 72(2): 373-378."	Mammalia	Rodentia	Erethizontidae	Erethizon	dorsata	NA	Linnaeus, 1758	Porcupine / North American porcupine	Rochester, Alberta	NO	NA	NA	NA	NA	NA	NA	Canada	North America	58.45	-111.067	FALSE	Terrestrial	Temperate coniferous forests	Nearctic	Yes	No	No	NA	Number of captured individuals per 1000 trap days	Live trapping	No	Erethizon dorsata	LC	1970	1975	5	0.37	0.36	0.210143	0.3	0.18	0.3	0.72	0.42	0.45	0.15	0.18
4556	696	Keith, L. B. and J. R. Cary (1991). Mustelid, squirrel, and Porcupine Population Trends during a Snowshoe Hare Cycle." Journal of Mammology 72(2): 373-378."	Mammalia	Carnivora	Mephitidae	Mephitis	mephitis	NA	Schreber, 1776	Skunk / Striped skunk	Rochester, Alberta	NO	NA	NA	NA	NA	NA	NA	Canada	North America	58.45	-111.067	FALSE	Terrestrial	Temperate coniferous forests	Nearctic	Yes	No	No	NA	Number of captured individuals per 1000 trap days	Live trapping	No	Mephitis mephitis	LC	1970	1975	5	0.55	0.525	0.260768	0.55	0.45	0.55	0.5	1	0.6	0.2	0.45
4560	700	Fryxell, J. M., B. Falls, et al. (1998). Long-term dynamics of small mammal populations in Ontario." Ecology 79(1): 213-225."	Mammalia	Rodentia	Cricetidae	Myodes	gapperi	NA	(Vigors, 1830)	Southern red-backed vole	Wildlife Research Station near Lake Sasajewun, Algonquin Provincial Park, Ontario	YES	Algonquin Provincial Park	555637720	2646.74	2	Sub-national ministry or agency	1893	Canada	North America	45.5953	-78.5233	TRUE	Terrestrial	Temperate broadleaf and mixed forests	Nearctic	Yes	No	No	NA	Number of individuals catched per unit effort	Live-trap	No	Myodes gapperi	LC	1970	1995	25	26.64	18	25.0414	11	48	11	38	10	5	2	6
4587	702	Fryxell, J. M., B. Falls, et al. (1998). Long-term dynamics of small mammal populations in Ontario." Ecology 79(1): 213-225."	Mammalia	Soricomorpha	Soricidae	Sorex	cinereus	NA	Kerr, 1792	Masked shrew	Wildlife Research Station near Lake Sasajewun, Algonquin Provincial Park, Ontario	YES	Algonquin Provincial Park	555637720	2646.74	2	Sub-national ministry or agency	1893	Canada	North America	45.5953	-78.5233	TRUE	Terrestrial	Temperate broadleaf and mixed forests	Nearctic	Yes	No	No	NA	Number of individuals catched per unit effort	Live-trap	No	Sorex cinereus	LC	1970	1995	25	2.92	2	2.98496	4	4	4	2	0	8	3	0
4588	703	Fryxell, J. M., B. Falls, et al. (1998). Long-term dynamics of small mammal populations in Ontario." Ecology 79(1): 213-225."	Mammalia	Rodentia	Dipodidae	Napaeozapus	insignis	NA	Miller, 1891	Woodland jumping mouse	Wildlife Research Station near Lake Sasajewun, Algonquin Provincial Park, Ontario	YES	Algonquin Provincial Park	555637720	2646.74	2	Sub-national ministry or agency	1893	Canada	North America	45.5953	-78.5233	TRUE	Terrestrial	Temperate broadleaf and mixed forests	Nearctic	Yes	No	No	NA	Number of individuals catched per unit effort	Live-traps	No	Napaeozapus insignis	LC	1970	1995	25	11.4	4	14.5745	3	39	3	3	6	4	6	1
4589	704	Cormack Gates, C., B. Stelfox, et al. (2005). The ecology of bison movements and distribution in and beyond Yellowstone National Park: A critical review with implications for winter use and transboundary population management, Faculty of Environmental Design, University of Calgary, Calgary, Alberta.	Mammalia	Artiodactyla	Bovidae	Bison	bison	NA	(Linnaeus, 1758)	American bison / Wood bison / Plains bison	Northern range - Yellowstone National Park, USA	YES	Yellowstone National Park	377207	8900.89	2	Federal or national ministry or agency	1872	United States	North America	44.6667	-110.467	TRUE	Terrestrial	Temperate coniferous forests	Nearctic	Yes	No	No	NA	Individuals	Estimation from count	No	Bison bison	NT	1970	1997	27	524.643	550	217.349	300	800	300	210	300	300	280	200
4590	705	Fryxell, J. M., B. Falls, et al. (1998). Long-term dynamics of small mammal populations in Ontario." Ecology 79(1): 213-225."	Mammalia	Rodentia	Sciuridae	Tamias	striatus	NA	Linnaeus, 1758	Eastern chipmunk	Wildlife Research Station near Lake Sasajewun, Algonquin Provincial Park, Ontario	YES	Algonquin Provincial Park	555637720	2646.74	2	Sub-national ministry or agency	1893	Canada	North America	45.5953	-78.5233	TRUE	Terrestrial	Temperate broadleaf and mixed forests	Nearctic	Yes	No	No	NA	Number of individuals catched per unit effort	Live trap	No	Tamias striatus	LC	1970	1995	25	45.56	41	32.6076	27	98	27	19	38	6	12	20
4591	706	Fryxell, J. M., B. Falls, et al. (1998). Long-term dynamics of small mammal populations in Ontario." Ecology 79(1): 213-225."	Mammalia	Soricomorpha	Soricidae	Blarina	brevicauda	NA	Say, 1823	Northern short-tailed shrew	Wildlife Research Station near Lake Sasajewun, Algonquin Provincial Park, Ontario	YES	Algonquin Provincial Park	555637720	2646.74	2	Sub-national ministry or agency	1893	Canada	North America	45.5953	-78.5233	TRUE	Terrestrial	Temperate broadleaf and mixed forests	Nearctic	Yes	No	No	NA	Number of individuals catched per unit effort	Live-trap	No	Blarina brevicauda	LC	1970	1995	25	11.76	6	18.365	7	5	7	4	3	8	5	9
4593	707	Cross, P. (2005). Population dynamics of African Buffalo.	Mammalia	Artiodactyla	Bovidae	Aepyceros	melampus	NA	Lichtenstein, 1812	Impala / Black-faced impala	Kruger National Park, South Africa	YES	Kruger National Park	873	19169.2	NA	Federal or national ministry or agency	1926	South Africa	Africa	-23.755	31.3111	TRUE	Terrestrial	Tropical and subtropical grasslands, savannas and shrublands	Afrotropical	Yes	No	No	NA	Relative abundance	Aerial survey	No	Aepyceros melampus	LC	1980	1993	13	0.95	0.94	0.221681	0.71	0.74	NA	NA	NA	NA	NA	NA
4594	708	Marino, J., C. Sillero-Zubiri, et al. (2006). Trends, dynamics and resilience of an Ethiopian wolf population." Animal Conservation. 9: 49-58."	Mammalia	Carnivora	Canidae	Canis	simensis	NA	R¬∏ppell, 1835	Ethiopian wolf	Web Valley, Bale Mountains National Park, Ethiopia	YES	Bale Mountains National Park	2281	215	2	Federal or national ministry or agency	1969	Ethiopia	Africa	7	39.75	TRUE	Terrestrial	Montane grasslands and shrublands	Afrotropical	Yes	No	No	NA	Individuals	total count	No	Canis simensis	EN	1987	2000	13	31.5455	29	13.7285	29	50	NA	NA	NA	NA	NA	NA
4595	709	Gerell, R. and K. Gerell Lundberg (1993). Decline of a bat Pipistellus pipistrellus population in an industrialized area in south Sweden." Biological Conservation 65: 153-157."	Mammalia	Chiroptera	Vespertilionidae	Pipistrellus	pipistrellus	NA	Schreber, 1774	Common pipistrelle	Alnarp, South Sweden	NO	NA	NA	NA	NA	NA	NA	Sweden	Europe	55.6583	13.0833	FALSE	Terrestrial	Boreal forests/taiga	Palearctic	Yes	No	No	NA	Total number of individuals	Box trap	No	Pipistrellus pipistrellus	LC	1982	1987	5	53.3333	50	27.2078	65	28	NA	NA	NA	NA	NA	NA
4597	710	Lima, M., and Jaksic, F.M. (1998). Population dynamics of three Neotropical small mammals: Time series models and the role of delayed density-dependence in population irruptions." Australian Journal of Ecology 24(1): 25-34."	Mammalia	Rodentia	Cricetidae	Phyllotis	darwini	NA	Waterhouse, 1837	Darwin's leaf-eared mouse	Las Chinchillas National Reserve (xeric-habitat population), Auc√≥	YES	Las Chinchillas National Reserve	9434	42.29	4	Federal or national ministry or agency	1984	Chile	Latin America and Caribbean	-31.5	-71.1	TRUE	Terrestrial	Temperate broadleaf and mixed forests	Neotropical	Yes	No	No	NA	Population abundance	Live-traps	No	Phyllotis darwini	LC	1987	1997	10	22.7273	10	24.8841	90	10	NA	NA	NA	NA	NA	NA
4599	711	Lima, M., and Jaksic, F.M. (1998). Population dynamics of three Neotropical small mammals: Time series models and the role of delayed density-dependence in population irruptions." Australian Journal of Ecology 24(1): 25-34."	Mammalia	Rodentia	Cricetidae	Phyllotis	darwini	NA	Waterhouse, 1837	Darwin's leaf-eared mouse	Las Chinchillas National Reserve (mesic-habitat population), Auc√≥	YES	Las Chinchillas National Reserve	9434	42.29	4	Federal or national ministry or agency	1984	Chile	Latin America and Caribbean	-31.5	-71.1	TRUE	Terrestrial	Temperate broadleaf and mixed forests	Neotropical	Yes	No	No	NA	Population abundance	Live-traps	No	Phyllotis darwini	LC	1987	1997	10	16.9091	14	12.8254	50	14	NA	NA	NA	NA	NA	NA
4600	712	Lima, M., and Jaksic, F.M. (1998). Population dynamics of three Neotropical small mammals: Time series models and the role of delayed density-dependence in population irruptions." Australian Journal of Ecology 24(1): 25-34."	Mammalia	Rodentia	Cricetidae	Abrothrix	olivaceus	NA	Waterhouse, 1837	Olive grass mouse	Las Chinchillas National Reserve, Auco'	YES	Las Chinchillas National Reserve	9434	42.29	4	Federal or national ministry or agency	1984	Chile	Latin America and Caribbean	-31.5	-71.1	TRUE	Terrestrial	Temperate broadleaf and mixed forests	Neotropical	Yes	No	No	NA	Population abundance	Live-traps	No	Abrothrix olivaceus	LC	1987	1997	10	4.5	1.875	5.00156	15	0.625	NA	NA	NA	NA	NA	NA
4601	713	Lima, M., and Jaksic, F.M. (1998). Population dynamics of three Neotropical small mammals: Time series models and the role of delayed density-dependence in population irruptions." Australian Journal of Ecology 24(1): 25-34."	Mammalia	Rodentia	Cricetidae	Abrothrix	olivaceus	NA	Waterhouse, 1837	Olive grass mouse	Las Chinchillas National Reserve, Auco'	YES	Las Chinchillas National Reserve	9434	42.29	4	Federal or national ministry or agency	1984	Chile	Latin America and Caribbean	-31.5	-71.1	TRUE	Terrestrial	Temperate broadleaf and mixed forests	Neotropical	Yes	No	No	NA	Population abundance	Live-traps	No	Abrothrix olivaceus	LC	1987	1997	10	3.69318	3	2.94181	5.75	1.875	NA	NA	NA	NA	NA	NA
4602	714	Lima, M., and Jaksic, F.M. (1998). Population dynamics of three Neotropical small mammals: Time series models and the role of delayed density-dependence in population irruptions." Australian Journal of Ecology 24(1): 25-34."	Mammalia	Didelphimorphia	Didelphidae	Thylamys	elegans	NA	Waterhouse, 1839	Elegant fat-tailed opossum	Las Chinchillas National Reserve, Auco'	YES	Las Chinchillas National Reserve	9434	42.29	4	Federal or national ministry or agency	1984	Chile	Latin America and Caribbean	-31.5	-71.1	TRUE	Terrestrial	Temperate broadleaf and mixed forests	Neotropical	Yes	No	No	NA	Population abundance	Live-traps	No	Thylamys elegans	LC	1987	1997	10	2.72727	2	2.28433	9	2	NA	NA	NA	NA	NA	NA
4603	715	Lima, M., and Jaksic, F.M. (1998). Population dynamics of three Neotropical small mammals: Time series models and the role of delayed density-dependence in population irruptions." Australian Journal of Ecology 24(1): 25-34."	Mammalia	Didelphimorphia	Didelphidae	Thylamys	elegans	NA	Waterhouse, 1839	Elegant fat-tailed opossum	Las Chinchillas National Reserve, Auco'	YES	Las Chinchillas National Reserve	9434	42.29	4	Federal or national ministry or agency	1984	Chile	Latin America and Caribbean	-31.5	-71.1	TRUE	Terrestrial	Temperate broadleaf and mixed forests	Neotropical	Yes	No	No	NA	Population abundance	Live-trap	No	Thylamys elegans	LC	1987	1997	10	2.09091	2	1.04447	4	2	NA	NA	NA	NA	NA	NA
4610	716	Mourao, G., Coutinho, M., Mauro, R., Campos, Z., Tomas, W., Magnusson, W. (2000). Aerial surveys of caiman, marsh deer and pampas deer in the Pantanal Wetland of Brazil." Biological Conservation 92: 175-183."	Mammalia	Artiodactyla	Cervidae	Blastocerus	dichotomus	NA	Illiger, 1815	Marsh deer	Pantanal wetland, Brazil	NO	NA	NA	NA	NA	NA	NA	Brazil	Latin America and Caribbean	-18	-56	FALSE	Terrestrial	Flooded grasslands and savannas	Neotropical	Yes	No	No	NA	Number of individuals per Km square (corrected density for visibillity)	Aerial surveys	No	Blastocerus dichotomus	VU	1991	1993	2	0.273333	0.25	0.0404145	0.25	0.25	NA	NA	NA	NA	NA	NA
4612	717	Mourao, G., Coutinho, M., Mauro, R., Campos, Z., Tomas, W., Magnusson, W. (2000). Aerial surveys of caiman, marsh deer and pampas deer in the Pantanal Wetland of Brazil." Biological Conservation 92: 175-183."	Mammalia	Artiodactyla	Cervidae	Ozotoceros	bezoarticus	NA	Linnaeus, 1758	Pampas deer	Pantanal wetland, Brazil	NO	NA	NA	NA	NA	NA	NA	Brazil	Latin America and Caribbean	-18	-56	FALSE	Terrestrial	Flooded grasslands and savannas	Neotropical	Yes	No	No	NA	Number of groups per Km square (dentisy corrected for visibility bias)	Aerial surveys	No	Ozotoceros bezoarticus	NT	1991	1993	2	0.18	0.18	0.07	0.25	0.11	NA	NA	NA	NA	NA	NA
4618	718	Demarchi, R. A., C. L. Hartwig, et al. (2000). Status of the California Bighorn sheep in British Columbia. Wildlife Bulletin, Ministry of Environment, Lands and Parks: 67.	Mammalia	Artiodactyla	Bovidae	Ovis	canadensis	NA	Douglas, 1829	Bighorn sheep	California	NO	NA	NA	NA	NA	NA	NA	United States	North America	35	-117.833	FALSE	Terrestrial	Deserts and xeric shrublands	Nearctic	Yes	No	No	NA	Number of individuals	unknown	No	Ovis canadensis	LC	1975	1996	21	273.75	275	88.0696	195	200	NA	NA	NA	NA	NA	195
4619	719	Demarchi, R. A., C. L. Hartwig, et al. (2000). Status of the California Bighorn sheep in British Columbia. Wildlife Bulletin, Ministry of Environment, Lands and Parks: 67.	Mammalia	Artiodactyla	Bovidae	Ovis	canadensis	NA	Douglas, 1829	Bighorn sheep	Idaho	NO	NA	NA	NA	NA	NA	NA	United States	North America	44.5003	-114.25	FALSE	Terrestrial	Temperate coniferous forests	Nearctic	Yes	No	No	NA	Number of individuals	Unknown	No	Ovis canadensis	LC	1975	1996	21	437.5	300	485.412	50	1100	NA	NA	NA	NA	NA	50
4620	720	Demarchi, R. A., C. L. Hartwig, et al. (2000). Status of the California Bighorn sheep in British Columbia. Wildlife Bulletin, Ministry of Environment, Lands and Parks: 67.	Mammalia	Artiodactyla	Bovidae	Ovis	canadensis	NA	Douglas, 1829	Bighorn sheep	North Dakota	NO	NA	NA	NA	NA	NA	NA	United States	North America	47.5003	-100	FALSE	Terrestrial	Temperate grasslands, savannas and shrublands	Nearctic	Yes	No	No	NA	Number of individuals	Unknown	No	Ovis canadensis	LC	1975	1996	21	281.25	275	37.5	250	325	NA	NA	NA	NA	NA	250
4621	721	Demarchi, R. A., C. L. Hartwig, et al. (2000). Status of the California Bighorn sheep in British Columbia. Wildlife Bulletin, Ministry of Environment, Lands and Parks: 67.	Mammalia	Artiodactyla	Bovidae	Ovis	canadensis	NA	Douglas, 1829	Bighorn sheep	Nevada	NO	NA	NA	NA	NA	NA	NA	United States	North America	39.2503	-116.75	FALSE	Terrestrial	Deserts and xeric shrublands	Nearctic	Yes	No	No	NA	Number of individuals	Unknown	No	Ovis canadensis	LC	1975	1996	21	418.75	280	493.396	30	1085	NA	NA	NA	NA	NA	30
4622	722	Demarchi, R. A., C. L. Hartwig, et al. (2000). Status of the California Bighorn sheep in British Columbia. Wildlife Bulletin, Ministry of Environment, Lands and Parks: 67.	Mammalia	Artiodactyla	Bovidae	Ovis	canadensis	NA	Douglas, 1829	Bighorn sheep	Oregon	NO	NA	NA	NA	NA	NA	NA	United States	North America	44.0003	-120.5	FALSE	Terrestrial	Temperate coniferous forests	Nearctic	Yes	No	No	NA	Number of individuals	Unknown	No	Ovis canadensis	LC	1975	1996	21	1496.25	1450	1075.05	348	2737	NA	NA	NA	NA	NA	348
4623	723	Demarchi, R. A., C. L. Hartwig, et al. (2000). Status of the California Bighorn sheep in British Columbia. Wildlife Bulletin, Ministry of Environment, Lands and Parks: 67.	Mammalia	Artiodactyla	Bovidae	Ovis	canadensis	NA	Douglas, 1829	Bighorn sheep	Washington	NO	NA	NA	NA	NA	NA	NA	United States	North America	38.895	-77.0367	FALSE	Terrestrial	Temperate grasslands, savannas and shrublands	Nearctic	Yes	No	No	NA	Number of individuals	Unknown	No	Ovis canadensis	LC	1975	1996	21	530	530	150.111	400	660	NA	NA	NA	NA	NA	400
4625	724	Richter, A. R., S. R. Humphrey, et al. (1993). Modified Cave Entrances: Thermal Effect on Body Mass and Resulting Decline of Endangered Indiana Bats (myotis sodalis)." Conservation Biology. 7(2): 407-415."	Mammalia	Chiroptera	Vespertilionidae	Myotis	sodalis	NA	Miller & Allen, 1928	Indiana myotis	Wyandotte Cave, Scott Mountain Natural Preserve, Harrison county, Indiana	YES	Scott Mountain Natural Preserve	NA	NA	NA	NA	NA	United States	North America	38.2117	-86.1217	TRUE	Terrestrial	Temperate broadleaf and mixed forests	Nearctic	Yes	No	No	NA	Population estimates	Handling counts	No	Myotis sodalis	NT	1970	1991	21	3721.43	1850	3783.15	1200	13000	1200	1300	1700	1250	2000	1500
4626	725	Wiegand, T., Javier, J., Stephan, T., Fernandez, A. (2004). Assessing the risk of extinction for the Brown Bear (Ursus arctos) in the Cordillera Cantabrica, Spain." Ecological Monographs 68(4): 539-570."	Mammalia	Carnivora	Ursidae	Ursus	arctos	NA	Linnaeus, 1758	Grizzly bear / Brown bear	Cordillera Cantabrica, Northern Spain	NO	NA	NA	NA	NA	NA	NA	Spain	Europe	43	-5	FALSE	Terrestrial	Temperate broadleaf and mixed forests	Palearctic	Yes	No	No	NA	Number of females with cubs	Direct observation census	No	Ursus arctos	LC	1982	1995	13	6.34615	6.5	2.38384	9	7.5	NA	NA	NA	NA	NA	NA
4635	728	Edroma, E. L. (1975). Wildlife Count in a Ugandan National Park." Oryx 13: 176-178."	Mammalia	Proboscidea	Elephantidae	Loxodonta	africana	NA	(Blumenbach, 1797)	African elephant	Kidepo Valley National Park	YES	Kidepo Valley National Park	958	1430	2	Federal or national ministry or agency	1962	Uganda	Africa	3.88278	33.8744	TRUE	Terrestrial	Tropical and subtropical grasslands, savannas and shrublands	Afrotropical	Yes	No	No	NA	Individuals	Aerial count	No	Loxodonta africana	EN	1971	1975	4	401.5	401.5	96.8736	470	333	NA	470	NA	NA	NA	333
4703	732	Pomeroy, D. (2006). The State of Uganda's Biodiversity 2006. The State of Uganda's Biodiversity - an analysis of trends, Makerere University Institute of Environment and Natural Resources.| Pomeroy, D. (2009). The State of Uganda's Biodiversity 2009. The State of Uganda's Biodiversity - an analysis of trends, Makerere University Institute of Environment and Natural Resources.	Mammalia	Carnivora	Herpestidae	Mungos	mungo	NA	(Gmelin, 1788)	Banded mongoose	Queen Elizabeth National Park, Uganda	YES	Queen Elizabeth National Park	957	2056	2	Federal or national ministry or agency	1952	Uganda	Africa	-0.06667	30	TRUE	Terrestrial	Tropical and subtropical moist broadleaf forests	Afrotropical	Yes	No	No	NA	Number of individuals	Unknown	No	Mungos mungo	LC	1997	2008	11	143.833	138	41.0163	117	220	NA	NA	NA	NA	NA	NA
4710	733	Pomeroy, D. (2006). The State of Uganda's Biodiversity 2006. The State of Uganda's Biodiversity - an analysis of trends, Makerere University Institute of Environment and Natural Resources.| Pomeroy, D. (2009). The State of Uganda's Biodiversity 2009. The State of Uganda's Biodiversity - an analysis of trends, Makerere University Institute of Environment and Natural Resources.	Mammalia	Chiroptera	Pteropodidae	Eidolon	helvum	NA	(Kerr, 1792)	Straw-coloured fruit bat	Kampala, Uganda	NO	NA	NA	NA	NA	NA	NA	Uganda	Africa	0.31667	32.5833	FALSE	Terrestrial	Tropical and subtropical grasslands, savannas and shrublands	Afrotropical	Yes	No	No	NA	Number of individuals	Unknown	No	Eidolon helvum	NT	1970	2008	38	69862.3	48400	61318.9	210000	4000	210000	52400	182000	105000	NA	174000
4718	734	Pomeroy, D. (2006). The State of Uganda's Biodiversity 2006. The State of Uganda's Biodiversity - an analysis of trends, Makerere University Institute of Environment and Natural Resources.	Mammalia	Primates	Cercopithecidae	Cercopithecus	kandti	NA	Matschie, 1905	Golden monkey	Uganda	NO	NA	NA	NA	NA	NA	NA	Uganda	Africa	2	33	FALSE	Terrestrial	Tropical and subtropical moist broadleaf forests	Afrotropical	Yes	No	No	NA	Number of groups per Km	Unknown	No	Cercopithecus kandti	NA	1989	2002	13	3.93333	3.4	1.0116	3.4	3.3	NA	NA	NA	NA	NA	NA
4719	735	Pomeroy, D. (2006). The State of Uganda's Biodiversity 2006. The State of Uganda's Biodiversity - an analysis of trends, Makerere University Institute of Environment and Natural Resources.	Mammalia	Artiodactyla	Suidae	Phacochoerus	africanus	NA	Gmelin, 1788	Common warthog / Desert warthog	Uganda	NO	NA	NA	NA	NA	NA	NA	Uganda	Africa	2	33	FALSE	Terrestrial	Tropical and subtropical grasslands, savannas and shrublands	Afrotropical	Yes	No	No	NA	Number of individuals	Unknown	No	Phacochoerus africanus	LC	2003	2006	3	4662	4662	1759.28	3418	5906	NA	NA	NA	NA	NA	NA
4720	736	Pomeroy, D. (2006). The State of Uganda's Biodiversity 2006. The State of Uganda's Biodiversity - an analysis of trends, Makerere University Institute of Environment and Natural Resources.	Mammalia	Artiodactyla	Bovidae	Tragelaphus	strepsiceros	NA	Pallas, 1766	Greater kudu	Uganda	NO	NA	NA	NA	NA	NA	NA	Uganda	Africa	2	33	FALSE	Terrestrial	Tropical and subtropical grasslands, savannas and shrublands	Afrotropical	Yes	No	No	NA	Number of individuals	Unknown	No	Tragelaphus strepsiceros	LC	2003	2006	3	10	10	0	10	10	NA	NA	NA	NA	NA	NA
4721	737	Pomeroy, D. (2006). The State of Uganda's Biodiversity 2006. The State of Uganda's Biodiversity - an analysis of trends, Makerere University Institute of Environment and Natural Resources.	Mammalia	Artiodactyla	Bovidae	Tragelaphus	imberbis	NA	Blyth, 1869	Lesser kudu	Uganda	NO	NA	NA	NA	NA	NA	NA	Uganda	Africa	2	33	FALSE	Terrestrial	Tropical and subtropical grasslands, savannas and shrublands	Afrotropical	Yes	No	No	NA	Number of individuals	Unknown	No	Tragelaphus imberbis	NT	2003	2006	3	890	890	0	890	890	NA	NA	NA	NA	NA	NA
4724	738	Pomeroy, D. (2006). The State of Uganda's Biodiversity 2006. The State of Uganda's Biodiversity - an analysis of trends, Makerere University Institute of Environment and Natural Resources.	Mammalia	Primates	Hominidae	Pan	troglodytes	schweinfurthii	Blumenbach, 1775	Chimpanzee	Uganda	NO	NA	NA	NA	NA	NA	NA	Uganda	Africa	2	33	FALSE	Terrestrial	Tropical and subtropical moist broadleaf forests	Afrotropical	Yes	No	No	NA	Number of individuals	Unknown	No	Pan troglodytes	EN	1989	2003	14	4076.67	4000	817.7	4000	4930	NA	NA	NA	NA	NA	NA
4726	739	Pomeroy, D. (2006). The State of Uganda's Biodiversity 2006. The State of Uganda's Biodiversity - an analysis of trends, Makerere University Institute of Environment and Natural Resources.| Pomeroy, D. (2009). The State of Uganda's Biodiversity 2009. The State of Uganda's Biodiversity - an analysis of trends, Makerere University Institute of Environment and Natural Resources.	Mammalia	Carnivora	Felidae	Panthera	leo	NA	Linnaeus, 1758	African lion / Asiatic lion	Northern part of QE National Park, Uganda	YES	Queen Elizabeth National Park	957	2056	2	Federal or national ministry or agency	1952	Uganda	Africa	-0.25	30.1864	TRUE	Terrestrial	Tropical and subtropical moist broadleaf forests	Afrotropical	Yes	No	No	NA	Number of individuals	Unknown	No	Panthera leo	VU	1999	2006	7	68.5	68.5	36.0624	94	43	NA	NA	NA	NA	NA	NA
4734	742	Blanc, J. J., R. F. W. Barnes, et al. (2007). African Elephant Status Report 2007: an update from the African Elephant Database. Occasional Paper Series of the IUCN Species Survival Comission No.33. I. S. A. E. S. Group. Gland, Switzerland, IUCN: 276. | Kenana, L. M., et al. (2013). Large mammal aerial total count for Amboseli √± West Kilimanjaro and Magadi-Natron cross border landscape, October …	Mammalia	Proboscidea	Elephantidae	Loxodonta	africana	NA	(Blumenbach, 1797)	African elephant	Amboseli, Kenya	BOTH	NA	NA	NA	NA	NA	NA	Kenya	Africa	-2.66667	37.25	TRUE	Terrestrial	Tropical and subtropical grasslands, savannas and shrublands	Afrotropical	Yes	No	No	NA	Number of individuals	Individual Registration	Yes	Loxodonta africana	EN	2002	2013	11	1170.67	1100	219.696	1100	995	NA	NA	NA	NA	NA	NA
4735	743	Blanc, J. J., R. F. W. Barnes, et al. (2007). African Elephant Status Report 2007: an update from the African Elephant Database. Occasional Paper Series of the IUCN Species Survival Comission No.33. I. S. A. E. S. Group. Gland, Switzerland, IUCN: 276.	Mammalia	Proboscidea	Elephantidae	Loxodonta	africana	NA	(Blumenbach, 1797)	African elephant	Tsavo, Kenya	YES	Tsavo National Park	NA	NA	NA	NA	NA	Kenya	Africa	-2.77861	38.7717	FALSE	Terrestrial	Tropical and subtropical grasslands, savannas and shrublands	Afrotropical	Yes	No	No	NA	Number of individuals	Aerial total counts	No	Loxodonta africana	EN	2002	2005	3	8682.5	8682.5	478.711	8344	9021	NA	NA	NA	NA	NA	NA
4736	744	Blanc, J. J., R. F. W. Barnes, et al. (2007). African Elephant Status Report 2007: an update from the African Elephant Database. Occasional Paper Series of the IUCN Species Survival Comission No.33. I. S. A. E. S. Group. Gland, Switzerland, IUCN: 276.	Mammalia	Proboscidea	Elephantidae	Loxodonta	africana	NA	(Blumenbach, 1797)	African elephant	Tsavo (Outside), Kenya	NO	NA	NA	NA	NA	NA	NA	Kenya	Africa	-2.77861	39.7717	FALSE	Terrestrial	Tropical and subtropical grasslands, savannas and shrublands	Afrotropical	Yes	No	No	NA	Number of Individuals	Aerial total counts	No	Loxodonta africana	EN	2002	2005	3	1106	1106	323.855	877	1335	NA	NA	NA	NA	NA	NA
4737	745	Blanc, J. J., R. F. W. Barnes, et al. (2007). African Elephant Status Report 2007: an update from the African Elephant Database. Occasional Paper Series of the IUCN Species Survival Comission No.33. I. S. A. E. S. Group. Gland, Switzerland, IUCN: 276.	Mammalia	Proboscidea	Elephantidae	Loxodonta	africana	NA	(Blumenbach, 1797)	African elephant	Selous, Tanzania	YES	Selous Game Reserve	1399	44000	4	Federal or national ministry or agency	1905	Tanzania, United Republic Of	Africa	-8.85	37.4489	TRUE	Terrestrial	Tropical and subtropical grasslands, savannas and shrublands	Afrotropical	Yes	No	No	NA	Number of Individuals	Aerial Sample Counts	No	Loxodonta africana	EN	2002	2006	4	68108.5	68108.5	3249.16	65811	70406	NA	NA	NA	NA	NA	NA
4738	746	Blanc, J. J., R. F. W. Barnes, et al. (2007). African Elephant Status Report 2007: an update from the African Elephant Database. Occasional Paper Series of the IUCN Species Survival Comission No.33. I. S. A. E. S. Group. Gland, Switzerland, IUCN: 276.	Mammalia	Proboscidea	Elephantidae	Loxodonta	africana	NA	(Blumenbach, 1797)	African elephant	Serengeti	BOTH	NA	NA	NA	NA	NA	NA	Tanzania, United Republic Of	Africa	-2.32111	34.7856	TRUE	Terrestrial	Tropical and subtropical grasslands, savannas and shrublands	Afrotropical	Yes	No	No	NA	Number of individuals	Aerial total counts	No	Loxodonta africana	EN	2000	2006	6	1595.5	1595.5	50.2046	1631	1560	NA	NA	NA	NA	NA	NA
4739	747	Blanc, J. J., R. F. W. Barnes, et al. (2007). African Elephant Status Report 2007: an update from the African Elephant Database. Occasional Paper Series of the IUCN Species Survival Comission No.33. I. S. A. E. S. Group. Gland, Switzerland, IUCN: 276.	Mammalia	Proboscidea	Elephantidae	Loxodonta	africana	NA	(Blumenbach, 1797)	African elephant	Rukwa, Tanzania	YES	Rukwa Game Reserve	301552	3234.99	NA	Federal or national ministry or agency	1961	Tanzania, United Republic Of	Africa	-8.16639	32.5497	TRUE	Terrestrial	Tropical and subtropical grasslands, savannas and shrublands	Afrotropical	Yes	No	No	NA	Number of individuals	Aerial sample counts	No	Loxodonta africana	EN	2002	2006	4	769.5	769.5	608.819	339	1200	NA	NA	NA	NA	NA	NA
4740	748	Blanc, J. J., R. F. W. Barnes, et al. (2007). African Elephant Status Report 2007: an update from the African Elephant Database. Occasional Paper Series of the IUCN Species Survival Comission No.33. I. S. A. E. S. Group. Gland, Switzerland, IUCN: 276. | Meru, A. (2015). RUAHA-RUNGWA ECOSYSTEM ELEPHANT CENSUS, 2015." Retrieved 03/05/2016 from http://www.tawiri.or.tz/index.php?option=com_content&vi…	Mammalia	Proboscidea	Elephantidae	Loxodonta	africana	NA	(Blumenbach, 1797)	African elephant	Ruaha-Rungwa ecosystem	BOTH	NA	NA	NA	NA	NA	NA	Tanzania, United Republic Of	Africa	-7.53167	34.6558	TRUE	Terrestrial	Tropical and subtropical grasslands, savannas and shrublands	Afrotropical	Yes	No	No	NA	Number of individuals	Aerial Sample Counts	No	Loxodonta africana	EN	2002	2006	4	29756	29756	7994.55	24103	35409	NA	NA	NA	NA	NA	NA
4741	749	Blanc, J. J., R. F. W. Barnes, et al. (2007). African Elephant Status Report 2007: an update from the African Elephant Database. Occasional Paper Series of the IUCN Species Survival Comission No.33. I. S. A. E. S. Group. Gland, Switzerland, IUCN: 276. | Meru, A. (2015). RUAHA-RUNGWA ECOSYSTEM ELEPHANT CENSUS, 2015." Retrieved 03/05/2016 from http://www.tawiri.or.tz/index.php?option=com_content&vi…	Mammalia	Proboscidea	Elephantidae	Loxodonta	africana	NA	(Blumenbach, 1797)	African elephant	Mkomazi, Tanzania	YES	Mkomazi Game Reserve	1402	3445.65	4	Federal or national ministry or agency	1951	Tanzania, United Republic Of	Africa	-4.16972	38.2669	TRUE	Terrestrial	Tropical and subtropical grasslands, savannas and shrublands	Afrotropical	Yes	No	No	NA	Number of Individuals	Aerial Total Count	No	Loxodonta africana	EN	2002	2014	12	54.3333	59	11.7189	63	59	NA	NA	NA	NA	NA	NA
4742	750	Blanc, J. J., R. F. W. Barnes, et al. (2007). African Elephant Status Report 2007: an update from the African Elephant Database. Occasional Paper Series of the IUCN Species Survival Comission No.33. I. S. A. E. S. Group. Gland, Switzerland, IUCN: 276. | Meru, A. (2015). RUAHA-RUNGWA ECOSYSTEM ELEPHANT CENSUS, 2015." Retrieved 03/05/2016 from http://www.tawiri.or.tz/index.php?option=com_content&vi…	Mammalia	Proboscidea	Elephantidae	Loxodonta	africana	NA	(Blumenbach, 1797)	African elephant	Katavi-Rukwa (Outside), Tanzania	NO	NA	NA	NA	NA	NA	NA	Tanzania, United Republic Of	Africa	-6.92167	31.3014	TRUE	Terrestrial	Tropical and subtropical grasslands, savannas and shrublands	Afrotropical	Yes	No	No	NA	Number of Individuals	Aerial Sample Counts	No	Loxodonta africana	EN	2002	2014	12	2414.67	915	2882.65	591	5738	NA	NA	NA	NA	NA	NA
4743	751	Blanc, J. J., R. F. W. Barnes, et al. (2007). African Elephant Status Report 2007: an update from the African Elephant Database. Occasional Paper Series of the IUCN Species Survival Comission No.33. I. S. A. E. S. Group. Gland, Switzerland, IUCN: 276.	Mammalia	Proboscidea	Elephantidae	Loxodonta	africana	NA	(Blumenbach, 1797)	African elephant	Katavi, Tanzania	YES	Katavi National Park	921	4207.57	2	Federal or national ministry or agency	1974	Tanzania, United Republic Of	Africa	-6.92167	31.3014	TRUE	Terrestrial	Tropical and subtropical grasslands, savannas and shrublands	Afrotropical	Yes	No	No	NA	Number of Individuals	Aerial sample counts	No	Loxodonta africana	EN	2002	2006	4	4499.5	4499.5	562.15	4897	4102	NA	NA	NA	NA	NA	NA
4744	752	Blanc, J. J., R. F. W. Barnes, et al. (2007). African Elephant Status Report 2007: an update from the African Elephant Database. Occasional Paper Series of the IUCN Species Survival Comission No.33. I. S. A. E. S. Group. Gland, Switzerland, IUCN: 276.	Mammalia	Proboscidea	Elephantidae	Loxodonta	africana	NA	(Blumenbach, 1797)	African elephant	Ugalla River, Tanzania	YES	Ugalla River Game Reserve	301519	3915.99	NA	Federal or national ministry or agency	1958	Tanzania, United Republic Of	Africa	-5.77667	31.8828	TRUE	Terrestrial	Tropical and subtropical grasslands, savannas and shrublands	Afrotropical	Yes	No	No	NA	Number of Individuals	Aerial Sample Counts	No	Loxodonta africana	EN	1999	2006	7	3022	3022	1571.19	1911	4133	NA	NA	NA	NA	NA	NA
4745	753	Blanc, J. J., R. F. W. Barnes, et al. (2007). African Elephant Status Report 2007: an update from the African Elephant Database. Occasional Paper Series of the IUCN Species Survival Comission No.33. I. S. A. E. S. Group. Gland, Switzerland, IUCN: 276.	Mammalia	Proboscidea	Elephantidae	Loxodonta	africana	NA	(Blumenbach, 1797)	African elephant	Northern Botswana	NO	NA	NA	NA	NA	NA	NA	Botswana	Africa	-18.3167	25.1333	FALSE	Terrestrial	Tropical and subtropical grasslands, savannas and shrublands	Afrotropical	Yes	No	No	NA	Number of individuals	Aerial sample counts	No	Loxodonta africana	EN	1999	2006	7	137112	137112	23345.8	120604	153620	NA	NA	NA	NA	NA	NA
4746	754	Booth, V.R. and Dunham, K.M. 2016. Elephant poaching in Niassa Reserve, Mozambique: population impact revealed by combined survey trends for live elephants and carcasses. Oryx 50(1): 94-103.	Mammalia	Proboscidea	Elephantidae	Loxodonta	africana	NA	(Blumenbach, 1797)	African elephant	Niassa	NO	NA	NA	NA	NA	NA	NA	Mozambique	Africa	-12.0131	37.3531	TRUE	Terrestrial	Tropical and subtropical grasslands, savannas and shrublands	Afrotropical	Yes	No	No	NA	Number of individuals	Aerial sample counts	No	Loxodonta africana	EN	1998	2011	13	12891.6	11971	3574.16	8707	11971	NA	NA	NA	NA	NA	NA
4747	755	Blanc, J. J., R. F. W. Barnes, et al. (2007). African Elephant Status Report 2007: an update from the African Elephant Database. Occasional Paper Series of the IUCN Species Survival Comission No.33. I. S. A. E. S. Group. Gland, Switzerland, IUCN: 276.	Mammalia	Proboscidea	Elephantidae	Loxodonta	africana	NA	(Blumenbach, 1797)	African elephant	Magoe, Mozambique	YES	Magoe National Park	555698167	3745	2	Federal or national ministry or agency	2013	Mozambique	Africa	-15.7667	31.6833	FALSE	Terrestrial	Tropical and subtropical grasslands, savannas and shrublands	Afrotropical	Yes	No	No	NA	Number of individuals	Aerial sample counts	No	Loxodonta africana	EN	2001	2003	2	1446	1446	257.387	1264	1628	NA	NA	NA	NA	NA	NA
4748	756	Blanc, J. J., R. F. W. Barnes, et al. (2007). African Elephant Status Report 2007: an update from the African Elephant Database. Occasional Paper Series of the IUCN Species Survival Comission No.33. I. S. A. E. S. Group. Gland, Switzerland, IUCN: 276.	Mammalia	Proboscidea	Elephantidae	Loxodonta	africana	NA	(Blumenbach, 1797)	African elephant	Khaudom/Nyae-Nyae, Namibia	YES	Khaudom Game Park/Nyae-Nyae Conservancy	NA	NA	NA	NA	NA	Namibia	Africa	-18.8053	20.7842	FALSE	Terrestrial	Tropical and subtropical grasslands, savannas and shrublands	Afrotropical	Yes	No	No	NA	Number of individuals	Aerial sample counts	No	Loxodonta africana	EN	2000	2004	4	3360	3360	1971.41	1966	4754	NA	NA	NA	NA	NA	NA
4749	757	Blanc, J. J., R. F. W. Barnes, et al. (2007). African Elephant Status Report 2007: an update from the African Elephant Database. Occasional Paper Series of the IUCN Species Survival Comission No.33. I. S. A. E. S. Group. Gland, Switzerland, IUCN: 276.	Mammalia	Proboscidea	Elephantidae	Loxodonta	africana	NA	(Blumenbach, 1797)	African elephant	Etosha, Namibia	YES	Etosha National Park	884	22941	2	Federal or national ministry or agency	1975	Namibia	Africa	-18.8053	20.7842	TRUE	Terrestrial	Tropical and subtropical grasslands, savannas and shrublands	Afrotropical	Yes	No	No	NA	Number of individuals	Aerial sample counts	No	Loxodonta africana	EN	2002	2004	2	2237	2237	254.558	2417	2057	NA	NA	NA	NA	NA	NA
4750	758	Blanc, J. J., R. F. W. Barnes, et al. (2007). African Elephant Status Report 2007: an update from the African Elephant Database. Occasional Paper Series of the IUCN Species Survival Comission No.33. I. S. A. E. S. Group. Gland, Switzerland, IUCN: 276.	Mammalia	Proboscidea	Elephantidae	Loxodonta	africana	NA	(Blumenbach, 1797)	African elephant	Caprivi, Namibia	NO	NA	NA	NA	NA	NA	NA	Namibia	Africa	-17.97	22.4647	TRUE	Terrestrial	Tropical and subtropical grasslands, savannas and shrublands	Afrotropical	Yes	No	No	NA	Number of Individuals	Aerial sample counts	No	Loxodonta africana	EN	1998	2004	6	6650.5	6650.5	2933.79	4576	8725	NA	NA	NA	NA	NA	NA
4751	759	Blanc, J. J., R. F. W. Barnes, et al. (2007). African Elephant Status Report 2007: an update from the African Elephant Database. Occasional Paper Series of the IUCN Species Survival Comission No.33. I. S. A. E. S. Group. Gland, Switzerland, IUCN: 276.	Mammalia	Proboscidea	Elephantidae	Loxodonta	africana	NA	(Blumenbach, 1797)	African elephant	Balule, South Africa	YES	Balule Nature Reserve	555571115	145.5	NA	Federal or national ministry or agency	2019	South Africa	Africa	-24.0833	30.2	TRUE	Terrestrial	Tropical and subtropical grasslands, savannas and shrublands	Afrotropical	Yes	No	No	NA	Number if individuals	Aerial total count	No	Loxodonta africana	EN	2002	2006	4	268.5	268.5	266.579	80	457	NA	NA	NA	NA	NA	NA
4752	760	Blanc, J. J., R. F. W. Barnes, et al. (2007). African Elephant Status Report 2007: an update from the African Elephant Database. Occasional Paper Series of the IUCN Species Survival Comission No.33. I. S. A. E. S. Group. Gland, Switzerland, IUCN: 276.	Mammalia	Proboscidea	Elephantidae	Loxodonta	africana	NA	(Blumenbach, 1797)	African elephant	Marakele, South Africa	YES	Marakele National Park	116257	586.18	NA	Joint governance	1994	South Africa	Africa	-24.3856	27.6164	TRUE	Terrestrial	Tropical and subtropical grasslands, savannas and shrublands	Afrotropical	Yes	No	No	NA	Number of individuals	See notes	No	Loxodonta africana	EN	2002	2005	3	115.5	115.5	7.77817	121	110	NA	NA	NA	NA	NA	NA
4753	761	Blanc, J. J., R. F. W. Barnes, et al. (2007). African Elephant Status Report 2007: an update from the African Elephant Database. Occasional Paper Series of the IUCN Species Survival Comission No.33. I. S. A. E. S. Group. Gland, Switzerland, IUCN: 276.	Mammalia	Proboscidea	Elephantidae	Loxodonta	africana	NA	(Blumenbach, 1797)	African elephant	Makuya, South Africa	YES	Makuya National Park	NA	NA	NA	NA	NA	South Africa	Africa	-24.0114	31.4853	FALSE	Terrestrial	Tropical and subtropical grasslands, savannas and shrublands	Afrotropical	Yes	No	No	NA	Number of individuals	Aerial total counts	No	Loxodonta africana	EN	2002	2006	4	40.5	40.5	19.0919	27	54	NA	NA	NA	NA	NA	NA
4754	762	Blanc, J. J., R. F. W. Barnes, et al. (2007). African Elephant Status Report 2007: an update from the African Elephant Database. Occasional Paper Series of the IUCN Species Survival Comission No.33. I. S. A. E. S. Group. Gland, Switzerland, IUCN: 276.	Mammalia	Proboscidea	Elephantidae	Loxodonta	africana	NA	(Blumenbach, 1797)	African elephant	Makalali, South Africa	YES	Makalali Private Game Reserve	555570875	228.41	NA	Federal or national ministry or agency	2016	South Africa	Africa	-24.1833	30.6519	TRUE	Terrestrial	Tropical and subtropical grasslands, savannas and shrublands	Afrotropical	Yes	No	No	NA	Number of individuals	Ground total counts	No	Loxodonta africana	EN	2002	2005	3	65.5	65.5	9.19239	59	72	NA	NA	NA	NA	NA	NA
4755	763	Blanc, J. J., R. F. W. Barnes, et al. (2007). African Elephant Status Report 2007: an update from the African Elephant Database. Occasional Paper Series of the IUCN Species Survival Comission No.33. I. S. A. E. S. Group. Gland, Switzerland, IUCN: 276.	Mammalia	Proboscidea	Elephantidae	Loxodonta	africana	NA	(Blumenbach, 1797)	African elephant	Madikwe, South Africa	YES	Madikwe Nature Reserve	39832	542.57	NA	Federal or national ministry or agency	1994	South Africa	Africa	-24.7572	26.2975	TRUE	Terrestrial	Tropical and subtropical grasslands, savannas and shrublands	Afrotropical	Yes	No	No	NA	Number of individuals	Aerial Total Counts	No	Loxodonta africana	EN	2002	2005	3	386.5	386.5	96.8736	318	455	NA	NA	NA	NA	NA	NA
4756	764	Blanc, J. J., R. F. W. Barnes, et al. (2007). African Elephant Status Report 2007: an update from the African Elephant Database. Occasional Paper Series of the IUCN Species Survival Comission No.33. I. S. A. E. S. Group. Gland, Switzerland, IUCN: 276.	Mammalia	Proboscidea	Elephantidae	Loxodonta	africana	NA	(Blumenbach, 1797)	African elephant	Kruger, South Africa	YES	Kruger National Park	873	19169.2	NA	Federal or national ministry or agency	1926	South Africa	Africa	-24.0114	31.4853	TRUE	Terrestrial	Tropical and subtropical grasslands, savannas and shrublands	Afrotropical	Yes	No	No	NA	Number of individuals	Aerial total count	No	Loxodonta africana	EN	2002	2006	4	11443	11443	1391.59	10459	12427	NA	NA	NA	NA	NA	NA
4757	765	Blanc, J. J., R. F. W. Barnes, et al. (2007). African Elephant Status Report 2007: an update from the African Elephant Database. Occasional Paper Series of the IUCN Species Survival Comission No.33. I. S. A. E. S. Group. Gland, Switzerland, IUCN: 276.	Mammalia	Proboscidea	Elephantidae	Loxodonta	africana	NA	(Blumenbach, 1797)	African elephant	Knysna, South Africa	YES	Knysna Forest Reserve	NA	NA	NA	NA	NA	South Africa	Africa	-34.0483	23.0331	TRUE	Terrestrial	Tropical and subtropical grasslands, savannas and shrublands	Afrotropical	Yes	No	No	NA	Number of individuals	Individual Registration	No	Loxodonta africana	EN	2002	2005	3	4	4	0	4	4	NA	NA	NA	NA	NA	NA
4758	766	Blanc, J. J., R. F. W. Barnes, et al. (2007). African Elephant Status Report 2007: an update from the African Elephant Database. Occasional Paper Series of the IUCN Species Survival Comission No.33. I. S. A. E. S. Group. Gland, Switzerland, IUCN: 276.	Mammalia	Proboscidea	Elephantidae	Loxodonta	africana	NA	(Blumenbach, 1797)	African elephant	Klaserie, South Africa	YES	Klaserie Private Nature Reserve	300443	590.45	NA	Individual landowners	1972	South Africa	Africa	-24.2064	31.1747	TRUE	Terrestrial	Tropical and subtropical grasslands, savannas and shrublands	Afrotropical	Yes	No	No	NA	Number of individuals	Aerial Total Counts	No	Loxodonta africana	EN	2002	2006	4	518	518	72.1249	467	569	NA	NA	NA	NA	NA	NA
4759	767	Blanc, J. J., R. F. W. Barnes, et al. (2007). African Elephant Status Report 2007: an update from the African Elephant Database. Occasional Paper Series of the IUCN Species Survival Comission No.33. I. S. A. E. S. Group. Gland, Switzerland, IUCN: 276.	Mammalia	Proboscidea	Elephantidae	Loxodonta	africana	NA	(Blumenbach, 1797)	African elephant	Greater St. Lucia, South Africa	YES	Greater St. Lucia Wetland Park	116275	377.53	NA	Federal or national ministry or agency	1916	South Africa	Africa	-27.6856	32.6156	TRUE	Terrestrial	Tropical and subtropical grasslands, savannas and shrublands	Afrotropical	Yes	No	No	NA	Number of individuals	Aerial Total Counts	No	Loxodonta africana	EN	2002	2005	3	38	38	9.89949	31	45	NA	NA	NA	NA	NA	NA
4760	768	Blanc, J. J., R. F. W. Barnes, et al. (2007). African Elephant Status Report 2007: an update from the African Elephant Database. Occasional Paper Series of the IUCN Species Survival Comission No.33. I. S. A. E. S. Group. Gland, Switzerland, IUCN: 276.	Mammalia	Proboscidea	Elephantidae	Loxodonta	africana	NA	(Blumenbach, 1797)	African elephant	Atherstone, South Africa	YES	Atherstone Nature Reserve	555579295	263.73	NA	Federal or national ministry or agency	1994	South Africa	Africa	-24.4903	26.7789	TRUE	Terrestrial	Tropical and subtropical grasslands, savannas and shrublands	Afrotropical	Yes	No	No	NA	Number of individuals	Aerial Total Counts	No	Loxodonta africana	EN	2002	2005	3	46	46	19.799	32	60	NA	NA	NA	NA	NA	NA
4761	769	Blanc, J. J., R. F. W. Barnes, et al. (2007). African Elephant Status Report 2007: an update from the African Elephant Database. Occasional Paper Series of the IUCN Species Survival Comission No.33. I. S. A. E. S. Group. Gland, Switzerland, IUCN: 276.	Mammalia	Proboscidea	Elephantidae	Loxodonta	africana	NA	(Blumenbach, 1797)	African elephant	Addo Elephant National Park	YES	Addo Elephant National Park	875	1377.42	NA	Federal or national ministry or agency	1931	South Africa	Africa	-33.3917	25.6092	TRUE	Terrestrial	Tropical and subtropical grasslands, savannas and shrublands	Afrotropical	Yes	No	No	NA	Number of individuals	Individual registration	No	Loxodonta africana	EN	2002	2005	3	398	398	86.267	337	459	NA	NA	NA	NA	NA	NA
4762	770	Blanc, J. J., R. F. W. Barnes, et al. (2007). African Elephant Status Report 2007: an update from the African Elephant Database. Occasional Paper Series of the IUCN Species Survival Comission No.33. I. S. A. E. S. Group. Gland, Switzerland, IUCN: 276.	Mammalia	Proboscidea	Elephantidae	Loxodonta	africana	NA	(Blumenbach, 1797)	African elephant	Phalaborwa, South Africa	YES	Phalaborwa Mining Co Private Reserve	NA	NA	NA	NA	NA	South Africa	Africa	-23.9667	31.0667	TRUE	Terrestrial	Tropical and subtropical grasslands, savannas and shrublands	Afrotropical	Yes	No	No	NA	Number of individuals	Aerila total counts	No	Loxodonta africana	EN	2002	2006	4	50	50	38.1838	23	77	NA	NA	NA	NA	NA	NA
4763	771	Blanc, J. J., R. F. W. Barnes, et al. (2007). African Elephant Status Report 2007: an update from the African Elephant Database. Occasional Paper Series of the IUCN Species Survival Comission No.33. I. S. A. E. S. Group. Gland, Switzerland, IUCN: 276.	Mammalia	Proboscidea	Elephantidae	Loxodonta	africana	NA	(Blumenbach, 1797)	African elephant	Pilanesberg, South Africa	YES	Pilanesberg National Park	9129	502.77	NA	Federal or national ministry or agency	1984	South Africa	Africa	-25.15	27.2	FALSE	Terrestrial	Tropical and subtropical grasslands, savannas and shrublands	Afrotropical	Yes	No	No	NA	Number of individuals	Aerial Total Counts	No	Loxodonta africana	EN	2002	2005	3	141	141	1.41421	142	140	NA	NA	NA	NA	NA	NA
4764	772	Blanc, J. J., R. F. W. Barnes, et al. (2007). African Elephant Status Report 2007: an update from the African Elephant Database. Occasional Paper Series of the IUCN Species Survival Comission No.33. I. S. A. E. S. Group. Gland, Switzerland, IUCN: 276.	Mammalia	Proboscidea	Elephantidae	Loxodonta	africana	NA	(Blumenbach, 1797)	African elephant	Itala, South Africa	YES	Itala Nature Reserve	1350	290.61	NA	Federal or national ministry or agency	1973	South Africa	Africa	-27.5047	31.2878	TRUE	Terrestrial	Tropical and subtropical grasslands, savannas and shrublands	Afrotropical	Yes	No	No	NA	Number of individuals	Ground sample counts	No	Loxodonta africana	EN	2002	2005	3	72.5	72.5	16.2635	61	84	NA	NA	NA	NA	NA	NA
4765	773	Blanc, J. J., R. F. W. Barnes, et al. (2007). African Elephant Status Report 2007: an update from the African Elephant Database. Occasional Paper Series of the IUCN Species Survival Comission No.33. I. S. A. E. S. Group. Gland, Switzerland, IUCN: 276.	Mammalia	Proboscidea	Elephantidae	Loxodonta	africana	NA	(Blumenbach, 1797)	African elephant	Venetia-Limpopo, South Africa	YES	Venetia-Limpopo National Park	NA	NA	NA	NA	NA	South Africa	Africa	-22.2389	29.29	TRUE	Terrestrial	Tropical and subtropical grasslands, savannas and shrublands	Afrotropical	Yes	No	No	NA	Number of individuals	Aerial total counts	No	Loxodonta africana	EN	2002	2005	3	60	60	1.41421	59	61	NA	NA	NA	NA	NA	NA
4766	774	Blanc, J. J., R. F. W. Barnes, et al. (2007). African Elephant Status Report 2007: an update from the African Elephant Database. Occasional Paper Series of the IUCN Species Survival Comission No.33. I. S. A. E. S. Group. Gland, Switzerland, IUCN: 276.	Mammalia	Proboscidea	Elephantidae	Loxodonta	africana	NA	(Blumenbach, 1797)	African elephant	Mkuzi, South Africa	YES	Mkuzi Game Reserve	555563944	333.3	NA	Federal or national ministry or agency	1912	South Africa	Africa	-27.64	32.2303	TRUE	Terrestrial	Tropical and subtropical grasslands, savannas and shrublands	Afrotropical	Yes	No	No	NA	Number of individuals	Individual registration	No	Loxodonta africana	EN	2002	2005	3	32.5	32.5	6.36396	28	37	NA	NA	NA	NA	NA	NA
4767	775	Blanc, J. J., R. F. W. Barnes, et al. (2007). African Elephant Status Report 2007: an update from the African Elephant Database. Occasional Paper Series of the IUCN Species Survival Comission No.33. I. S. A. E. S. Group. Gland, Switzerland, IUCN: 276.	Mammalia	Proboscidea	Elephantidae	Loxodonta	africana	NA	(Blumenbach, 1797)	African elephant	Welgevonden, South Africa	YES	Welgevonden Private Game Reserve	555570952	250.28	NA	Federal or national ministry or agency	2014	South Africa	Africa	-24.3075	27.8569	TRUE	Terrestrial	Tropical and subtropical grasslands, savannas and shrublands	Afrotropical	Yes	No	No	NA	Number of individuals	Aerial Total Counts	No	Loxodonta africana	EN	2002	2005	3	83.5	83.5	23.3345	67	100	NA	NA	NA	NA	NA	NA
4768	776	Blanc, J. J., R. F. W. Barnes, et al. (2007). African Elephant Status Report 2007: an update from the African Elephant Database. Occasional Paper Series of the IUCN Species Survival Comission No.33. I. S. A. E. S. Group. Gland, Switzerland, IUCN: 276.	Mammalia	Proboscidea	Elephantidae	Loxodonta	africana	NA	(Blumenbach, 1797)	African elephant	Umbabat, South Africa	YES	Umbabat Private Nature Reserve	555564082	145.06	NA	Individual landowners	1969	South Africa	Africa	-24.1508	31.3719	TRUE	Terrestrial	Tropical and subtropical grasslands, savannas and shrublands	Afrotropical	Yes	No	No	NA	Number of individuals	Aerial Total counts	No	Loxodonta africana	EN	2002	2006	4	125.5	125.5	53.033	88	163	NA	NA	NA	NA	NA	NA
4769	777	Blanc, J. J., R. F. W. Barnes, et al. (2007). African Elephant Status Report 2007: an update from the African Elephant Database. Occasional Paper Series of the IUCN Species Survival Comission No.33. I. S. A. E. S. Group. Gland, Switzerland, IUCN: 276.	Mammalia	Proboscidea	Elephantidae	Loxodonta	africana	NA	(Blumenbach, 1797)	African elephant	Timbavati, South Africa	YES	Timbavati Private Nature Reserve	555564070	522.9	NA	Individual landowners	1962	South Africa	Africa	-24.3742	31.34	TRUE	Terrestrial	Tropical and subtropical grasslands, savannas and shrublands	Afrotropical	Yes	No	No	NA	Number of individuals	Aerial total count	No	Loxodonta africana	EN	2002	2006	4	542	542	240.416	372	712	NA	NA	NA	NA	NA	NA
4770	778	Blanc, J. J., R. F. W. Barnes, et al. (2007). African Elephant Status Report 2007: an update from the African Elephant Database. Occasional Paper Series of the IUCN Species Survival Comission No.33. I. S. A. E. S. Group. Gland, Switzerland, IUCN: 276.	Mammalia	Proboscidea	Elephantidae	Loxodonta	africana	NA	(Blumenbach, 1797)	African elephant	Tembe, South Africa	YES	Tembe Elephant Park	39758	298.68	NA	Federal or national ministry or agency	1983	South Africa	Africa	-26.9458	32.4769	TRUE	Terrestrial	Tropical and subtropical grasslands, savannas and shrublands	Afrotropical	Yes	No	No	NA	Number of individuals	See notes	No	Loxodonta africana	EN	2002	2005	3	153.5	153.5	19.0919	140	167	NA	NA	NA	NA	NA	NA
4771	779	Blanc, J. J., R. F. W. Barnes, et al. (2007). African Elephant Status Report 2007: an update from the African Elephant Database. Occasional Paper Series of the IUCN Species Survival Comission No.33. I. S. A. E. S. Group. Gland, Switzerland, IUCN: 276.	Mammalia	Proboscidea	Elephantidae	Loxodonta	africana	NA	(Blumenbach, 1797)	African elephant	Selati, South Africa	YES	Selati Game Reserve	NA	NA	NA	NA	NA	South Africa	Africa	-24.2275	30.9681	TRUE	Terrestrial	Tropical and subtropical grasslands, savannas and shrublands	Afrotropical	Yes	No	No	NA	Number of individuals	Ground Total Count	No	Loxodonta africana	EN	2002	2005	3	70.5	70.5	20.5061	56	85	NA	NA	NA	NA	NA	NA
4772	780	Blanc, J. J., R. F. W. Barnes, et al. (2007). African Elephant Status Report 2007: an update from the African Elephant Database. Occasional Paper Series of the IUCN Species Survival Comission No.33. I. S. A. E. S. Group. Gland, Switzerland, IUCN: 276.	Mammalia	Proboscidea	Elephantidae	Loxodonta	africana	NA	(Blumenbach, 1797)	African elephant	Sabie Sands, South Africa	YES	Sabie Sands Game Reserve	351116	595.7	NA	Individual landowners	1965	South Africa	Africa	-23.6833	31.0333	TRUE	Terrestrial	Tropical and subtropical grasslands, savannas and shrublands	Afrotropical	Yes	No	No	NA	Number of individuals	Aerial Total Counts	No	Loxodonta africana	EN	2002	2006	4	807	807	70.7107	757	857	NA	NA	NA	NA	NA	NA
4773	781	Blanc, J. J., R. F. W. Barnes, et al. (2007). African Elephant Status Report 2007: an update from the African Elephant Database. Occasional Paper Series of the IUCN Species Survival Comission No.33. I. S. A. E. S. Group. Gland, Switzerland, IUCN: 276.	Mammalia	Proboscidea	Elephantidae	Loxodonta	africana	NA	(Blumenbach, 1797)	African elephant	Pongola, South Africa	YES	Pongola Nature Reserve	555571153	90.14	NA	Federal or national ministry or agency	2019	South Africa	Africa	-27.3214	30.5075	TRUE	Terrestrial	Tropical and subtropical grasslands, savannas and shrublands	Afrotropical	Yes	No	No	NA	Number of individuals	Individual registration	No	Loxodonta africana	EN	2002	2005	3	44	44	15.5563	33	55	NA	NA	NA	NA	NA	NA
4774	782	Blanc, J. J., R. F. W. Barnes, et al. (2007). African Elephant Status Report 2007: an update from the African Elephant Database. Occasional Paper Series of the IUCN Species Survival Comission No.33. I. S. A. E. S. Group. Gland, Switzerland, IUCN: 276.	Mammalia	Proboscidea	Elephantidae	Loxodonta	africana	NA	(Blumenbach, 1797)	African elephant	Mkhaya, Swaziland	YES	Mkhaya Nature Reserve	555566984	100.5	2	Non-profit organisations	1985	Swaziland	Africa	-26.6181	31.7506	TRUE	Terrestrial	Tropical and subtropical grasslands, savannas and shrublands	Afrotropical	Yes	No	No	NA	Number of individuals	Individual registration	No	Loxodonta africana	EN	2002	2005	3	17	17	2.82843	19	15	NA	NA	NA	NA	NA	NA
4775	783	Blanc, J. J., R. F. W. Barnes, et al. (2007). African Elephant Status Report 2007: an update from the African Elephant Database. Occasional Paper Series of the IUCN Species Survival Comission No.33. I. S. A. E. S. Group. Gland, Switzerland, IUCN: 276.	Mammalia	Proboscidea	Elephantidae	Loxodonta	africana	NA	(Blumenbach, 1797)	African elephant	Hlane, Swaziland	YES	Hlane National Park	7444	217.36	2	Joint governance	1967	Swaziland	Africa	-26.2494	31.8833	TRUE	Terrestrial	Tropical and subtropical grasslands, savannas and shrublands	Afrotropical	Yes	No	No	NA	Number of individuals	Individual registration	No	Loxodonta africana	EN	2002	2005	3	16.5	16.5	4.94975	20	13	NA	NA	NA	NA	NA	NA
4776	784	Blanc, J. J., R. F. W. Barnes, et al. (2007). African Elephant Status Report 2007: an update from the African Elephant Database. Occasional Paper Series of the IUCN Species Survival Comission No.33. I. S. A. E. S. Group. Gland, Switzerland, IUCN: 276.	Mammalia	Proboscidea	Elephantidae	Loxodonta	africana	NA	(Blumenbach, 1797)	African elephant	Mukungule, Zambia	YES	Mukungule Game Management Area	555626089	2402	NA	Collaborative governance	1998	Zambia	Africa	-11.3667	32.1167	TRUE	Terrestrial	Tropical and subtropical grasslands, savannas and shrublands	Afrotropical	Yes	No	No	NA	Number of individuals	Aerial Sample Counts	No	Loxodonta africana	EN	2001	2003	2	156	156	0	156	156	NA	NA	NA	NA	NA	NA
4777	785	Blanc, J. J., R. F. W. Barnes, et al. (2007). African Elephant Status Report 2007: an update from the African Elephant Database. Occasional Paper Series of the IUCN Species Survival Comission No.33. I. S. A. E. S. Group. Gland, Switzerland, IUCN: 276.	Mammalia	Proboscidea	Elephantidae	Loxodonta	africana	NA	(Blumenbach, 1797)	African elephant	Mulobezi, Zambia	YES	Mulobezi Game Management Area	4089	3583	6	Collaborative governance	1971	Zambia	Africa	-16.4656	25.4447	TRUE	Terrestrial	Tropical and subtropical grasslands, savannas and shrublands	Afrotropical	Yes	No	No	NA	Number of individuals	Aerial sample counts	No	Loxodonta africana	EN	1997	2004	7	27.5	27.5	38.8909	0	55	NA	NA	NA	NA	NA	NA
4778	786	Blanc, J. J., R. F. W. Barnes, et al. (2007). African Elephant Status Report 2007: an update from the African Elephant Database. Occasional Paper Series of the IUCN Species Survival Comission No.33. I. S. A. E. S. Group. Gland, Switzerland, IUCN: 276.	Mammalia	Proboscidea	Elephantidae	Loxodonta	africana	NA	(Blumenbach, 1797)	African elephant	Sioma Ngwezi, Zambia	YES	Sioma Ngwezi National Park	1087	4491	2	NA	1972	Zambia	Africa	-17.2542	23.4253	TRUE	Terrestrial	Tropical and subtropical grasslands, savannas and shrublands	Afrotropical	Yes	No	No	NA	Number of individuals	See notes	No	Loxodonta africana	EN	1996	2005	9	317.5	317.5	95.4594	250	385	NA	NA	NA	NA	NA	NA
4779	787	Blanc, J. J., R. F. W. Barnes, et al. (2007). African Elephant Status Report 2007: an update from the African Elephant Database. Occasional Paper Series of the IUCN Species Survival Comission No.33. I. S. A. E. S. Group. Gland, Switzerland, IUCN: 276.	Mammalia	Proboscidea	Elephantidae	Loxodonta	africana	NA	(Blumenbach, 1797)	African elephant	Sichifulo, Zambia	YES	Sichifulo Game Management Area	4088	3545	6	Collaborative governance	1971	Zambia	Africa	-17.4333	25.0333	TRUE	Terrestrial	Tropical and subtropical grasslands, savannas and shrublands	Afrotropical	Yes	No	No	NA	Number of individuals	Aerial sample counts	No	Loxodonta africana	EN	1997	2004	7	187	187	264.458	374	0	NA	NA	NA	NA	NA	NA
4780	788	Blanc, J. J., R. F. W. Barnes, et al. (2007). African Elephant Status Report 2007: an update from the African Elephant Database. Occasional Paper Series of the IUCN Species Survival Comission No.33. I. S. A. E. S. Group. Gland, Switzerland, IUCN: 276.	Mammalia	Proboscidea	Elephantidae	Loxodonta	africana	NA	(Blumenbach, 1797)	African elephant	Chanjuzi, Zambia	NO	NA	NA	NA	NA	NA	NA	Zambia	Africa	-12	33.25	FALSE	Terrestrial	Tropical and subtropical grasslands, savannas and shrublands	Afrotropical	Yes	No	No	NA	Number of individuals	Aerial sample counts	No	Loxodonta africana	EN	2001	2004	3	89.5	89.5	34.6482	114	65	NA	NA	NA	NA	NA	NA
4781	789	Blanc, J. J., R. F. W. Barnes, et al. (2007). African Elephant Status Report 2007: an update from the African Elephant Database. Occasional Paper Series of the IUCN Species Survival Comission No.33. I. S. A. E. S. Group. Gland, Switzerland, IUCN: 276.	Mammalia	Proboscidea	Elephantidae	Loxodonta	africana	NA	(Blumenbach, 1797)	African elephant	Lunga-Luswishi, Zambia	YES	Lunga-Luswishi Game Management Area	4087	13368	6	Collaborative governance	1971	Zambia	Africa	-13.8675	26.9606	TRUE	Terrestrial	Tropical and subtropical grasslands, savannas and shrublands	Afrotropical	Yes	No	No	NA	Number of individuals	Aerial sample counts	No	Loxodonta africana	EN	1997	2004	7	84.5	84.5	119.501	0	169	NA	NA	NA	NA	NA	NA
4782	790	Blanc, J. J., R. F. W. Barnes, et al. (2007). African Elephant Status Report 2007: an update from the African Elephant Database. Occasional Paper Series of the IUCN Species Survival Comission No.33. I. S. A. E. S. Group. Gland, Switzerland, IUCN: 276.	Mammalia	Proboscidea	Elephantidae	Loxodonta	africana	NA	(Blumenbach, 1797)	African elephant	Lukusuzi, Zambia	YES	Lukusuzi National Park	1091	2646	2	Federal or national ministry or agency	1971	Zambia	Africa	-12.7814	32.5961	TRUE	Terrestrial	Tropical and subtropical grasslands, savannas and shrublands	Afrotropical	Yes	No	No	NA	Number of individuals	Aerial sample counts	No	Loxodonta africana	EN	1994	2005	11	55	55	77.7817	110	0	NA	NA	NA	NA	NA	NA
4783	791	Blanc, J. J., R. F. W. Barnes, et al. (2007). African Elephant Status Report 2007: an update from the African Elephant Database. Occasional Paper Series of the IUCN Species Survival Comission No.33. I. S. A. E. S. Group. Gland, Switzerland, IUCN: 276.	Mammalia	Proboscidea	Elephantidae	Loxodonta	africana	NA	(Blumenbach, 1797)	African elephant	Luawata, Zambia	NO	NA	NA	NA	NA	NA	NA	Zambia	Africa	-12.15	26.1167	FALSE	Terrestrial	Tropical and subtropical grasslands, savannas and shrublands	Afrotropical	Yes	No	No	NA	Number if individuals	Aerial sample counts	No	Loxodonta africana	EN	2001	2003	2	578.5	578.5	550.836	189	968	NA	NA	NA	NA	NA	NA
4784	792	Blanc, J. J., R. F. W. Barnes, et al. (2007). African Elephant Status Report 2007: an update from the African Elephant Database. Occasional Paper Series of the IUCN Species Survival Comission No.33. I. S. A. E. S. Group. Gland, Switzerland, IUCN: 276.	Mammalia	Proboscidea	Elephantidae	Loxodonta	africana	NA	(Blumenbach, 1797)	African elephant	Lower Zambezi, Zambia	YES	Lower Zambezi National Park	7962	4143	2	Federal or national ministry or agency	1983	Zambia	Africa	-15.4536	29.6747	TRUE	Terrestrial	Tropical and subtropical grasslands, savannas and shrublands	Afrotropical	Yes	No	No	NA	Number of individuals	Aerial sample counts	No	Loxodonta africana	EN	1996	2003	7	854.5	854.5	880.348	232	1477	NA	NA	NA	NA	NA	NA
4786	793	Blanc, J. J., R. F. W. Barnes, et al. (2007). African Elephant Status Report 2007: an update from the African Elephant Database. Occasional Paper Series of the IUCN Species Survival Comission No.33. I. S. A. E. S. Group. Gland, Switzerland, IUCN: 276.	Mammalia	Proboscidea	Elephantidae	Loxodonta	africana	NA	(Blumenbach, 1797)	African elephant	Chiawa, Zambia	YES	Chiawa Game Management Area	62095	2400	6	Collaborative governance	1989	Zambia	Africa	-15.6725	29.0522	TRUE	Terrestrial	Tropical and subtropical grasslands, savannas and shrublands	Afrotropical	Yes	No	No	NA	Number of individuals	Aerial sample counts	No	Loxodonta africana	EN	1996	2003	7	46.5	46.5	2.12132	48	45	NA	NA	NA	NA	NA	NA
4787	794	Blanc, J. J., R. F. W. Barnes, et al. (2007). African Elephant Status Report 2007: an update from the African Elephant Database. Occasional Paper Series of the IUCN Species Survival Comission No.33. I. S. A. E. S. Group. Gland, Switzerland, IUCN: 276.	Mammalia	Proboscidea	Elephantidae	Loxodonta	africana	NA	(Blumenbach, 1797)	African elephant	North Luangwa, Zambia	YES	North Luangwa National Park	1088	4712	2	Federal or national ministry or agency	1971	Zambia	Africa	-11.8442	32.185	TRUE	Terrestrial	Tropical and subtropical grasslands, savannas and shrublands	Afrotropical	Yes	No	No	NA	Number of individuals	Aerial sample counts	No	Loxodonta africana	EN	2001	2003	2	3492.5	3492.5	364.16	3750	3235	NA	NA	NA	NA	NA	NA
4788	795	Blanc, J. J., R. F. W. Barnes, et al. (2007). African Elephant Status Report 2007: an update from the African Elephant Database. Occasional Paper Series of the IUCN Species Survival Comission No.33. I. S. A. E. S. Group. Gland, Switzerland, IUCN: 276.	Mammalia	Proboscidea	Elephantidae	Loxodonta	africana	NA	(Blumenbach, 1797)	African elephant	Sijarira, Zimbabwe	YES	Sijarira Forest Area	20356	256	NA	NA	1954	Zimbabwe	Africa	-17.5642	27.5406	TRUE	Terrestrial	Tropical and subtropical grasslands, savannas and shrublands	Afrotropical	Yes	No	No	NA	Number of individuals	Aerial sample counts	No	Loxodonta africana	EN	2001	2006	5	260.5	260.5	321.734	33	488	NA	NA	NA	NA	NA	NA
4789	796	Blanc, J. J., R. F. W. Barnes, et al. (2007). African Elephant Status Report 2007: an update from the African Elephant Database. Occasional Paper Series of the IUCN Species Survival Comission No.33. I. S. A. E. S. Group. Gland, Switzerland, IUCN: 276.	Mammalia	Proboscidea	Elephantidae	Loxodonta	africana	NA	(Blumenbach, 1797)	African elephant	Save Valley, Zimbabwe	YES	Save Valley Conservancy	303714	13.52	NA	NA	NA	Zimbabwe	Africa	-17.5333	30.5167	FALSE	Terrestrial	Tropical and subtropical grasslands, savannas and shrublands	Afrotropical	Yes	No	No	NA	Number of individuals	Aerial sample counts	No	Loxodonta africana	EN	2001	2003	2	531	531	5.65685	535	527	NA	NA	NA	NA	NA	NA
4790	797	Blanc, J. J., R. F. W. Barnes, et al. (2007). African Elephant Status Report 2007: an update from the African Elephant Database. Occasional Paper Series of the IUCN Species Survival Comission No.33. I. S. A. E. S. Group. Gland, Switzerland, IUCN: 276.	Mammalia	Proboscidea	Elephantidae	Loxodonta	africana	NA	(Blumenbach, 1797)	African elephant	North Gokwe, Zimbabwe	NO	NA	NA	NA	NA	NA	NA	Zimbabwe	Africa	-18.9333	28.6	FALSE	Terrestrial	Tropical and subtropical grasslands, savannas and shrublands	Afrotropical	Yes	No	No	NA	number of individuals	Aerial sample counts	No	Loxodonta africana	EN	2001	2006	5	491.5	491.5	423.557	791	192	NA	NA	NA	NA	NA	NA
4791	798	Blanc, J. J., R. F. W. Barnes, et al. (2007). African Elephant Status Report 2007: an update from the African Elephant Database. Occasional Paper Series of the IUCN Species Survival Comission No.33. I. S. A. E. S. Group. Gland, Switzerland, IUCN: 276.	Mammalia	Proboscidea	Elephantidae	Loxodonta	africana	NA	(Blumenbach, 1797)	African elephant	Matusadona, Zimbabwe	YES	Matusadona National Park	1107	1407	2	NA	1975	Zimbabwe	Africa	-16.9572	28.5947	TRUE	Terrestrial	Tropical and subtropical grasslands, savannas and shrublands	Afrotropical	Yes	No	No	NA	Number of individuals	Aerial sample counts	No	Loxodonta africana	EN	2001	2006	5	1820.5	1820.5	147.785	1716	1925	NA	NA	NA	NA	NA	NA
4792	799	Blanc, J. J., R. F. W. Barnes, et al. (2007). African Elephant Status Report 2007: an update from the African Elephant Database. Occasional Paper Series of the IUCN Species Survival Comission No.33. I. S. A. E. S. Group. Gland, Switzerland, IUCN: 276.	Mammalia	Proboscidea	Elephantidae	Loxodonta	africana	NA	(Blumenbach, 1797)	African elephant	Kariba, Zimbabwe	YES	Kariba Recreation Park	3058	2830	5	NA	1979	Zimbabwe	Africa	-16.9131	28.2492	TRUE	Terrestrial	Tropical and subtropical grasslands, savannas and shrublands	Afrotropical	Yes	No	No	NA	Number of individuals	Aerial sample counts	No	Loxodonta africana	EN	2001	2006	5	3044	3044	948.937	2373	3715	NA	NA	NA	NA	NA	NA
4793	800	Blanc, J. J., R. F. W. Barnes, et al. (2007). African Elephant Status Report 2007: an update from the African Elephant Database. Occasional Paper Series of the IUCN Species Survival Comission No.33. I. S. A. E. S. Group. Gland, Switzerland, IUCN: 276.	Mammalia	Proboscidea	Elephantidae	Loxodonta	africana	NA	(Blumenbach, 1797)	African elephant	Chizarira, Zimbabwe	YES	Chizarira National Park	1105	1910	2	NA	1975	Zimbabwe	Africa	-17.7644	27.9283	TRUE	Terrestrial	Tropical and subtropical grasslands, savannas and shrublands	Afrotropical	Yes	No	No	NA	Number of individuals	Aerial sample counts	No	Loxodonta africana	EN	2001	2006	5	4041	4041	1371.79	5011	3071	NA	NA	NA	NA	NA	NA
4794	801	Blanc, J. J., R. F. W. Barnes, et al. (2007). African Elephant Status Report 2007: an update from the African Elephant Database. Occasional Paper Series of the IUCN Species Survival Comission No.33. I. S. A. E. S. Group. Gland, Switzerland, IUCN: 276.	Mammalia	Proboscidea	Elephantidae	Loxodonta	africana	NA	(Blumenbach, 1797)	African elephant	Chete, Zimbabwe	YES	Chete Safari Area	1478	1081	6	NA	1975	Zimbabwe	Africa	-17.3586	27.7619	TRUE	Terrestrial	Tropical and subtropical grasslands, savannas and shrublands	Afrotropical	Yes	No	No	NA	Number of individuals	Aerial sample counts	No	Loxodonta africana	EN	2001	2006	5	1095	1095	175.362	1219	971	NA	NA	NA	NA	NA	NA
4795	802	Blanc, J. J., R. F. W. Barnes, et al. (2007). African Elephant Status Report 2007: an update from the African Elephant Database. Occasional Paper Series of the IUCN Species Survival Comission No.33. I. S. A. E. S. Group. Gland, Switzerland, IUCN: 276.	Mammalia	Proboscidea	Elephantidae	Loxodonta	africana	NA	(Blumenbach, 1797)	African elephant	Zambezi Valley, Zimbabwe	NO	NA	NA	NA	NA	NA	NA	Zimbabwe	Africa	-16	29.08	FALSE	Terrestrial	Tropical and subtropical grasslands, savannas and shrublands	Afrotropical	Yes	No	No	NA	Number of individuals	Aerial sample count	No	Loxodonta africana	EN	2001	2003	2	19639	19639	483.661	19297	19981	NA	NA	NA	NA	NA	NA
4796	803	Blanc, J. J., R. F. W. Barnes, et al. (2007). African Elephant Status Report 2007: an update from the African Elephant Database. Occasional Paper Series of the IUCN Species Survival Comission No.33. I. S. A. E. S. Group. Gland, Switzerland, IUCN: 276.	Mammalia	Proboscidea	Elephantidae	Loxodonta	africana	NA	(Blumenbach, 1797)	African elephant	Binga, Zimbabwe	NO	NA	NA	NA	NA	NA	NA	Zimbabwe	Africa	-17.6833	32.6667	FALSE	Terrestrial	Tropical and subtropical grasslands, savannas and shrublands	Afrotropical	Yes	No	No	NA	Number of individuals	Aerial sample counts	No	Loxodonta africana	EN	2001	2006	5	633.5	633.5	286.378	836	431	NA	NA	NA	NA	NA	NA
4797	804	Blanc, J. J., R. F. W. Barnes, et al. (2007). African Elephant Status Report 2007: an update from the African Elephant Database. Occasional Paper Series of the IUCN Species Survival Comission No.33. I. S. A. E. S. Group. Gland, Switzerland, IUCN: 276.	Mammalia	Proboscidea	Elephantidae	Loxodonta	africana	NA	(Blumenbach, 1797)	African elephant	Chirisa, Zimbabwe	YES	Chirisa Safari Area	2348	1713	6	NA	1975	Zimbabwe	Africa	-17.9314	28.2581	TRUE	Terrestrial	Tropical and subtropical grasslands, savannas and shrublands	Afrotropical	Yes	No	No	NA	Number of individuals	Aerial sample count	No	Loxodonta africana	EN	2001	2006	5	3104	3104	1593.82	1977	4231	NA	NA	NA	NA	NA	NA
4798	805	Battersby, J. E. (2005). UK Mammals: Species Status and Population Trends. J. Battersby, JNCC/Tracking Mammals Partnership: 116.	Mammalia	Chiroptera	Rhinolophidae	Rhinolophus	ferrumequinum	NA	Schreber, 1774	Greater horseshoe bat	United Kingdom	NO	NA	NA	NA	NA	NA	NA	United Kingdom	Europe	53	-2	FALSE	Terrestrial	Temperate broadleaf and mixed forests	Palearctic	Yes	No	No	NA	Population Index	Hibernation Survey	No	Rhinolophus ferrumequinum	LC	1997	2011	14	106.667	100	17.955	100	131	NA	NA	NA	NA	NA	NA
4799	806	Battersby, J. E. (2005). UK Mammals: Species Status and Population Trends. J. Battersby, JNCC/Tracking Mammals Partnership: 116.	Mammalia	Chiroptera	Rhinolophidae	Rhinolophus	ferrumequinum	NA	Schreber, 1774	Greater horseshoe bat	England	NO	NA	NA	NA	NA	NA	NA	United Kingdom	Europe	53	-2	FALSE	Terrestrial	Temperate broadleaf and mixed forests	Palearctic	Yes	No	No	NA	Population Index	Colony Counts	No	Rhinolophus ferrumequinum	LC	1997	2003	6	92.5714	98	17.8406	99	66	NA	NA	NA	NA	NA	NA
4800	807	Battersby, J. E. (2005). UK Mammals: Species Status and Population Trends. J. Battersby, JNCC/Tracking Mammals Partnership: 116.	Mammalia	Chiroptera	Rhinolophidae	Rhinolophus	hipposideros	NA	Bechstein, 1800	Lesser horseshoe bat	UK	NO	NA	NA	NA	NA	NA	NA	United Kingdom	Europe	53	-2	FALSE	Terrestrial	Temperate broadleaf and mixed forests	Palearctic	Yes	No	No	NA	Population Index	Hibernation survey	No	Rhinolophus hipposideros	LC	1997	2003	6	108	106	7.76745	100	120	NA	NA	NA	NA	NA	NA
4801	808	Battersby, J. E. (2005). UK Mammals: Species Status and Population Trends. J. Battersby, JNCC/Tracking Mammals Partnership: 116.	Mammalia	Chiroptera	Rhinolophidae	Rhinolophus	hipposideros	NA	Bechstein, 1800	Lesser horseshoe bat	United Kingdom	NO	NA	NA	NA	NA	NA	NA	United Kingdom	Europe	53	-2	FALSE	Terrestrial	Temperate broadleaf and mixed forests	Palearctic	Yes	No	No	NA	Population Index	Colony counts	No	Rhinolophus hipposideros	LC	1994	2002	8	124.111	120	22.0819	100	158	NA	NA	NA	NA	NA	NA
4802	809	Battersby, J. E. (2005). UK Mammals: Species Status and Population Trends. J. Battersby, JNCC/Tracking Mammals Partnership: 116.	Mammalia	Chiroptera	Rhinolophidae	Rhinolophus	hipposideros	NA	Bechstein, 1800	Lesser horseshoe bat	England	NO	NA	NA	NA	NA	NA	NA	United Kingdom	Europe	53	-2	FALSE	Terrestrial	Temperate broadleaf and mixed forests	Palearctic	Yes	No	No	NA	Population Index	colony count	No	Rhinolophus hipposideros	LC	1995	2003	8	136.889	137	28.2686	100	183	NA	NA	NA	NA	NA	NA
4803	810	Battersby, J. E. (2005). UK Mammals: Species Status and Population Trends. J. Battersby, JNCC/Tracking Mammals Partnership: 116.	Mammalia	Chiroptera	Rhinolophidae	Rhinolophus	hipposideros	NA	Bechstein, 1800	Lesser horseshoe bat	Wales	NO	NA	NA	NA	NA	NA	NA	United Kingdom	Europe	52.5667	-2.66667	FALSE	Terrestrial	Temperate broadleaf and mixed forests	Palearctic	Yes	No	No	NA	population index	colony counts	No	Rhinolophus hipposideros	LC	1994	2003	9	130.4	125	27.4518	100	180	NA	NA	NA	NA	NA	NA
4809	816	Vucetich, J. A. and R. O. Peterson (2004). The influence of prey consumption and demographic stochasticity on population growth rate of Isle Royale wolves Canis lupus." Oikos 107: 309-320."	Mammalia	Carnivora	Canidae	Canis	lupus	NA	Linnaeus, 1758	Grey wolf / Gray wolf	Isle Royale National Park, USA	YES	Isle Royale National Park	977	2224.63	NA	Federal or national ministry or agency	1931	United States	North America	48.0006	-88.8333	TRUE	Terrestrial	Temperate broadleaf and mixed forests	Nearctic	Yes	No	No	NA	number of individuals	aerial survey with fixed-wing aircraft	No	Canis lupus	LC	1970	2003	33	23.4706	21.5	10.314	18	20	18	21	23	24	31	41
4812	817	Horsup, A. (2004). Recovery plan for the northern hairynosed wombat Lasiorhinus krefftii 2004-2008: 1-34.	Mammalia	Diprotodontia	Vombatidae	Lasiorhinus	krefftii	NA	(Owen, 1873)	Northern hairy-nosed wombat	Epping Forest National Park, Queensland, Australia	YES	Epping Forest National Park	NA	NA	NA	NA	NA	Australia	Oceania	-22.3556	146.7	TRUE	Terrestrial	Temperate grasslands, savannas and shrublands	Australasia	Yes	No	No	NA	number of individuals	Trapping	No	Lasiorhinus krefftii	CR	1985	2000	15	76.75	66	24.2539	67	113	NA	NA	NA	NA	NA	NA
4819	819	Erlinge, S. (1983). Demography and Dynamics of a Stoat Mustela erminea Population in a Diverse Community of vertebrates." Journal of Animal Ecology 52: 705-726."	Mammalia	Carnivora	Mustelidae	Mustela	erminea	NA	Linnaeus, 1758	Stoat / Short-tailed weasel / Ermine	Revinge, Southern Sweden	NO	NA	NA	NA	NA	NA	NA	Sweden	Europe	55.7333	13.4667	TRUE	Terrestrial	Temperate broadleaf and mixed forests	Palearctic	Yes	No	No	NA	number of individuals	Snow tracking in Autumn	No	Mustela erminea	LC	1975	1979	4	18.6	11	13.7949	40	8	NA	NA	NA	NA	NA	40
4835	820	Kitchell, J. (2005). Annual Mammal Survey. W. D. o. N. Resources, Wisconsin Department of Natural Resources: 1-8.	Mammalia	Carnivora	Mustelidae	Martes	americana	NA	Turton, 1806	American marten	Wisconsin, USA	NO	NA	NA	NA	NA	NA	NA	United States	North America	43.0692	-89.4086	FALSE	Terrestrial	Temperate broadleaf and mixed forests	Nearctic	Yes	No	No	NA	number of individuals per volunteer respondent	sightings (live or road kill)	No	Martes americana	LC	1987	2005	18	0.0105	0.007	0.00925713	0.005	0.007	NA	NA	NA	NA	NA	NA
4836	821	Kitchell, J. (2005). Annual Mammal Survey. W. D. o. N. Resources, Wisconsin Department of Natural Resources: 1-8.	Mammalia	Carnivora	Mustelidae	Taxidea	taxus	NA	(Schreber, 1777)	North American badger	Wisconsin, USA	NO	NA	NA	NA	NA	NA	NA	United States	North America	43.0692	-89.4086	FALSE	Terrestrial	Temperate broadleaf and mixed forests	Nearctic	Yes	No	No	NA	number of individuals per volunteer respondent	sightings (live or road kill)	No	Taxidea taxus	LC	1987	2005	18	0.654211	0.65	0.1242	0.85	0.6	NA	NA	NA	NA	NA	NA
4837	822	Kitchell, J. (2005). Annual Mammal Survey. W. D. o. N. Resources, Wisconsin Department of Natural Resources: 1-8.	Mammalia	Carnivora	Felidae	Lynx	rufus	NA	(Schreber, 1777)	Bobcat	Wisconsin, USA	NO	NA	NA	NA	NA	NA	NA	United States	North America	43.0692	-89.4086	FALSE	Terrestrial	Temperate broadleaf and mixed forests	Nearctic	Yes	No	No	NA	number of individuals per volunteer respondent	sightings (live or road kill)	No	Lynx rufus	LC	1987	2005	18	0.148421	0.105	0.192333	0.05	0.21	NA	NA	NA	NA	NA	NA
4838	823	Kitchell, J. (2005). Annual Mammal Survey. W. D. o. N. Resources, Wisconsin Department of Natural Resources: 1-8.	Mammalia	Carnivora	Ursidae	Ursus	americanus	NA	Pallas, 1780	American black bear	Wisconsin, USA	NO	NA	NA	NA	NA	NA	NA	United States	North America	43.0692	-89.4086	FALSE	Terrestrial	Temperate broadleaf and mixed forests	Nearctic	Yes	No	No	NA	number of individuals per volunteer respondent	sightings (live or road kill)	No	Ursus americanus	LC	1987	2005	18	2.47895	2.7	0.894787	1.25	2.9	NA	NA	NA	NA	NA	NA
4839	824	Kitchell, J. (2005). Annual Mammal Survey. W. D. o. N. Resources, Wisconsin Department of Natural Resources: 1-8.	Mammalia	Carnivora	Canidae	Canis	latrans	NA	Say, 1823	Coyote	Wisconsin, USA	NO	NA	NA	NA	NA	NA	NA	United States	North America	43.0692	-89.4086	FALSE	Terrestrial	Temperate broadleaf and mixed forests	Nearctic	Yes	No	No	NA	number of individuals per volunteer respondent	sightings (live or road kill)	No	Canis latrans	LC	1987	2005	18	2.30263	2.3	0.514639	2	2.8	NA	NA	NA	NA	NA	NA
4840	825	Kitchell, J. (2005). Annual Mammal Survey. W. D. o. N. Resources, Wisconsin Department of Natural Resources: 1-8.	Mammalia	Carnivora	Canidae	Urocyon	cinereoargenteus	NA	(Schreber, 1775)	Grey fox	Wisconsin, USA	NO	NA	NA	NA	NA	NA	NA	United States	North America	43.0692	-89.4086	FALSE	Terrestrial	Temperate broadleaf and mixed forests	Nearctic	Yes	No	No	NA	Number of individuals per volunteer respondent	sightings (live or road kill)	No	Urocyon cinereoargenteus	LC	1987	2005	18	0.423158	0.41	0.129574	0.72	0.33	NA	NA	NA	NA	NA	NA
4841	826	Kitchell, J. (2005). Annual Mammal Survey. W. D. o. N. Resources, Wisconsin Department of Natural Resources: 1-8.	Mammalia	Lagomorpha	Leporidae	Lepus	townsendii	NA	Bachman, 1839	White-tailed jack rabbit	Wisconsin, USA	NO	NA	NA	NA	NA	NA	NA	United States	North America	43.0692	-89.4086	FALSE	Terrestrial	Temperate broadleaf and mixed forests	Nearctic	Yes	No	No	NA	number of individuals per volunteer respondent	sightings (live or road kill)	No	Lepus townsendii	LC	1987	2005	18	0.0392105	0.02	0.0476464	0.07	0	NA	NA	NA	NA	NA	NA
4844	829	Rolley, R. E. (2006). White-tailed Deer Population Status. W. D. o. N. Resources, Wisconsin Department of Natural Resources: 1-7.	Mammalia	Artiodactyla	Cervidae	Odocoileus	virginianus	NA	(Zimmermann, 1780)	White-tailed deer	Northern Forest, Wisconsin, USA	NO	NA	NA	NA	NA	NA	NA	United States	North America	46.0139	-91.4828	FALSE	Terrestrial	Temperate broadleaf and mixed forests	Nearctic	Yes	No	No	NA	number of individuals	Sex Age Kill (SAK) formula	No	Odocoileus virginianus	LC	1981	2006	25	328846	340000	79565.2	250000	390000	NA	NA	NA	NA	NA	NA
4845	830	Rolley, R. E. (2006). White-tailed Deer Population Status. W. D. o. N. Resources, Wisconsin Department of Natural Resources: 1-7.	Mammalia	Artiodactyla	Cervidae	Odocoileus	virginianus	NA	(Zimmermann, 1780)	White-tailed deer	Central Forest, Wisconsin, USA	NO	NA	NA	NA	NA	NA	NA	United States	North America	44.2131	-90.0789	FALSE	Terrestrial	Temperate broadleaf and mixed forests	Nearctic	Yes	No	No	NA	number of individuals	Sex Age Kill (SAK) formula	No	Odocoileus virginianus	LC	1981	2006	25	74615.4	75000	11822.3	82000	112000	NA	NA	NA	NA	NA	NA
4846	831	Rolley, R. E. (2006). White-tailed Deer Population Status. W. D. o. N. Resources, Wisconsin Department of Natural Resources: 1-7.	Mammalia	Artiodactyla	Cervidae	Odocoileus	virginianus	NA	(Zimmermann, 1780)	White-tailed deer	Eastern Forest, Wisconsin, USA	NO	NA	NA	NA	NA	NA	NA	United States	North America	44.0722	-88.7614	FALSE	Terrestrial	Temperate broadleaf and mixed forests	Nearctic	Yes	No	No	NA	number of individuals	Sex Age Kill (SAK) formula	No	Odocoileus virginianus	LC	1981	2006	25	166808	160000	33130.1	125000	210000	NA	NA	NA	NA	NA	NA
4847	832	Rolley, R. E. (2006). White-tailed Deer Population Status. W. D. o. N. Resources, Wisconsin Department of Natural Resources: 1-7.	Mammalia	Artiodactyla	Cervidae	Odocoileus	virginianus	NA	(Zimmermann, 1780)	White-tailed deer	Western Forest, Wisconsin, USA	NO	NA	NA	NA	NA	NA	NA	United States	North America	44.7778	-91.9947	FALSE	Terrestrial	Temperate broadleaf and mixed forests	Nearctic	Yes	No	No	NA	number of individuals	Sex Age Kill (SAK) formula	No	Odocoileus virginianus	LC	1981	2006	25	119808	120000	40935.1	70000	179000	NA	NA	NA	NA	NA	NA
4848	833	Rolley, R. E. (2006). White-tailed Deer Population Status. W. D. o. N. Resources, Wisconsin Department of Natural Resources: 1-7.	Mammalia	Artiodactyla	Cervidae	Odocoileus	virginianus	NA	(Zimmermann, 1780)	White-tailed deer	Southern Forest, Wisconsin, USA	NO	NA	NA	NA	NA	NA	NA	United States	North America	42.9939	-89.2975	FALSE	Terrestrial	Temperate broadleaf and mixed forests	Nearctic	Yes	No	No	NA	number of individuals	Sex Age Kill (SAK) formula	No	Odocoileus virginianus	LC	1981	2006	25	172346	170000	57591.6	100000	310000	NA	NA	NA	NA	NA	NA
4852	837	Waters, S. S., M. Aksissou, et al. (2007). Holding on in the Djebela: Barbary macaque Macaca sylvanus in northern Morocco." Oryx 41(1): 106-108."	Mammalia	Primates	Cercopithecidae	Macaca	sylvanus	NA	(Linnaeus, 1758)	Barbary macaque	Djebel Moussa, Morocco	NO	NA	NA	NA	NA	NA	NA	Morocco	Africa	35.9008	-5.41722	TRUE	Terrestrial	Temperate coniferous forests	Palearctic	Yes	No	No	NA	Number of Individuals	Observation Survey	No	Macaca sylvanus	EN	1980	2004	24	9.5	9.5	2.12132	11	8	NA	NA	NA	NA	NA	NA
4853	838	Waters, S. S., M. Aksissou, et al. (2007). Holding on in the Djebela: Barbary macaque Macaca sylvanus in northern Morocco." Oryx 41(1): 106-108."	Mammalia	Primates	Cercopithecidae	Macaca	sylvanus	NA	(Linnaeus, 1758)	Barbary macaque	Djebel Bou Hassim, Morocco	NO	NA	NA	NA	NA	NA	NA	Morocco	Africa	35.2486	-5.43389	TRUE	Terrestrial	Temperate coniferous forests	Palearctic	Yes	No	No	NA	Number of Individuals	Observation Survey	No	Macaca sylvanus	EN	1980	2004	24	45.5	45.5	31.8198	68	23	NA	NA	NA	NA	NA	NA
4854	839	Waters, S. S., M. Aksissou, et al. (2007). Holding on in the Djebela: Barbary macaque Macaca sylvanus in northern Morocco." Oryx 41(1): 106-108."	Mammalia	Primates	Cercopithecidae	Macaca	sylvanus	NA	(Linnaeus, 1758)	Barbary macaque	Djebel Talassemtane, Morocco	BOTH	NA	NA	NA	NA	NA	NA	Morocco	Africa	35.225	-5.14056	TRUE	Terrestrial	Temperate coniferous forests	Palearctic	Yes	No	No	NA	Number of Individuals	Observation Survey	No	Macaca sylvanus	EN	1980	2004	24	89.5	89.5	44.5477	121	58	NA	NA	NA	NA	NA	NA
4855	840	Brugiere, D., I. Badjinca, et al. (2006). On the road to extinction? The status of elephant Loxodonta africana in Guinea Bissau and western Guinea, West Africa." Oryx 40(4): 442-446."	Mammalia	Proboscidea	Elephantidae	Loxodonta	africana	NA	(Blumenbach, 1797)	African elephant	Guinea-Bissau	NO	NA	NA	NA	NA	NA	NA	Guinea-Bissau	Africa	12	-15	FALSE	Terrestrial	Tropical and subtropical grasslands, savannas and shrublands	Afrotropical	Yes	No	No	NA	Number of Individuals	Estimate	No	Loxodonta africana	EN	1984	1992	8	30.5	30	8.91628	20	35	NA	NA	NA	NA	NA	NA
4856	841	Moco, G., M. Guerreiro, et al. (2006). The ibex Capra pyrenaica returns to its former Portuguese range." Oryx 40(3): 351-354."	Mammalia	Artiodactyla	Bovidae	Capra	pyrenaica	NA	Schinz, 1838	Spanish ibex	Central part of the Geres Xures mountain range, on the border of Portugal and Spain	NO	NA	NA	NA	NA	NA	NA	Portugal, Spain	Europe	41.8272	-8.02417	TRUE	Terrestrial	Temperate broadleaf and mixed forests	Palearctic	Yes	No	No	NA	Individuals	Survey	No	Capra pyrenaica	LC	2001	2003	2	35.3333	34	7.0946	29	43	NA	NA	NA	NA	NA	NA
4857	842	Moco, G., M. Guerreiro, et al. (2006). The ibex Capra pyrenaica returns to its former Portuguese range." Oryx 40(3): 351-354."	Mammalia	Artiodactyla	Bovidae	Capra	pyrenaica	NA	Schinz, 1838	Spanish ibex	Eastern limit of the Geres-Xures mountain range, border of Spain and Portugal	NO	NA	NA	NA	NA	NA	NA	Portugal, Spain	Europe	41.8658	-7.97111	TRUE	Terrestrial	Temperate broadleaf and mixed forests	Palearctic	Yes	No	No	NA	Individuals	Survey	No	Capra pyrenaica	LC	2001	2003	2	9	8	5.56776	4	15	NA	NA	NA	NA	NA	NA
4858	843	Moco, G., M. Guerreiro, et al. (2006). The ibex Capra pyrenaica returns to its former Portuguese range." Oryx 40(3): 351-354."	Mammalia	Artiodactyla	Bovidae	Capra	pyrenaica	NA	Schinz, 1838	Spanish ibex	Amarela-Santa Eufemia range, border of Spain and Portugal	NO	NA	NA	NA	NA	NA	NA	Portugal, Spain	Europe	41.8489	-8.15889	TRUE	Terrestrial	Temperate broadleaf and mixed forests	Palearctic	Yes	No	No	NA	Individuals	Survey	No	Capra pyrenaica	LC	2001	2003	2	12.3333	12	4.50925	8	17	NA	NA	NA	NA	NA	NA
4859	844	Seddon, P. J., K. Ismail, et al. (2003). A comparison of derived population estimate, mark-resighting and distance sampling methods to determine the population size of a desert ungulate, the Arabian oryx." Oryx 37(3): 286-294."	Mammalia	Artiodactyla	Bovidae	Oryx	leucoryx	NA	(Pallas, 1777)	Arabian oryx	Mahazat as-Sayd Protected Area, Saudi-Arabia	YES	Mahazat as-Sayd Protected Area	19556	2553	1a	Federal or national ministry or agency	1988	Saudi Arabia	Asia	22.2197	41.8575	TRUE	Terrestrial	Deserts and xeric shrublands	Palearctic	Yes	No	No	NA	Individuals	Mark-resighted	No	Oryx leucoryx	VU	1996	2001	5	428.25	435	180.027	220	623	NA	NA	NA	NA	NA	NA
4869	846	Focardi, S., P. Montanaro, et al. (2005). Distance sampling effectively monitored a declining population of Italian roe deer Capreolus capreolus italicus." Oryx 39(4): 421-428."	Mammalia	Artiodactyla	Cervidae	Capreolus	capreolus	italicus	Linnaeus, 1758	European roe deer	Castelporziano and Capocotta, Italy	NO	NA	NA	NA	NA	NA	NA	Italy	Europe	41.7075	12.4014	TRUE	Terrestrial	Mediterranean forests, woodlands and scrub	Palearctic	Yes	No	No	NA	mean number of deer observed per position per occasion	Count from observation towers	No	Capreolus capreolus	LC	1988	2003	15	0.635	0.65	0.242872	0.84	0.2	NA	NA	NA	NA	NA	NA
4872	847	Scott-Morales, L. M., E. Gottschalk, et al. (2005). Decline in the endemic Mexican prairie dog Cynomys mexicanus: what do we know about extinction risk?" Oryx 39(4): 389-397."	Mammalia	Rodentia	Sciuridae	Cynomys	mexicanus	NA	Merriam, 1892	Mexican prairie dog / Mexican prairie marmot	Los Angeles, in Los Angeles Complex, Chihuahuan Desert, Mexico	NO	NA	NA	NA	NA	NA	NA	Mexico	Latin America and Caribbean	25.1	-100.959	TRUE	Terrestrial	Deserts and xeric shrublands	Nearctic	Yes	No	No	NA	Individuals	Unspecified in this paper	No	Cynomys mexicanus	EN	2002	2003	1	285	285	21.2132	270	300	NA	NA	NA	NA	NA	NA
4873	848	Scott-Morales, L. M., E. Gottschalk, et al. (2005). Decline in the endemic Mexican prairie dog Cynomys mexicanus: what do we know about extinction risk?" Oryx 39(4): 389-397."	Mammalia	Rodentia	Sciuridae	Cynomys	mexicanus	NA	Merriam, 1892	Mexican prairie dog / Mexican prairie marmot	La Perforadora, in Los Angeles Complex, Chihuahuan Desert, Mexico	NO	NA	NA	NA	NA	NA	NA	Mexico	Latin America and Caribbean	25.0658	-100.986	TRUE	Terrestrial	Deserts and xeric shrublands	Nearctic	Yes	No	No	NA	Individuals	Unspecified in this paper	No	Cynomys mexicanus	EN	2002	2003	1	183	183	21.2132	198	168	NA	NA	NA	NA	NA	NA
4874	849	McCarthy, M. A. and L. S. Broome (2000). A Method for Validating Stochastic Models of Population Viability: A Case Study of the Mountain Pygmy-Possum (Burramys parvus)." Journal of Animal Ecology 69(4): 599-607."	Mammalia	Diprotodontia	Burramyidae	Burramys	parvus	NA	Broom, 1896	Mountain pygmy possum	Blue Cow, Snowy Mountain, New South Wales, Australia	NO	NA	NA	NA	NA	NA	NA	Australia	Oceania	-36.5	148.333	FALSE	Terrestrial	Montane grasslands and shrublands	Australasia	Yes	No	No	NA	number of females	annual trapping in December	No	Burramys parvus	CR	1986	1997	11	29.5833	30	7.1026	32	40	NA	NA	NA	NA	NA	NA
4875	850	McCarthy, M. A. and L. S. Broome (2000). A Method for Validating Stochastic Models of Population Viability: A Case Study of the Mountain Pygmy-Possum (Burramys parvus)." Journal of Animal Ecology 69(4): 599-607."	Mammalia	Diprotodontia	Burramyidae	Burramys	parvus	NA	Broom, 1896	Mountain pygmy possum	Charlotte Pass, Snowy Mountains, New South Wales, Australia	NO	NA	NA	NA	NA	NA	NA	Australia	Oceania	-36.5	148.333	FALSE	Terrestrial	Montane grasslands and shrublands	Australasia	Yes	No	No	NA	number of females	annual trapping in December	No	Burramys parvus	CR	1987	1997	10	25.4545	25	5.20315	25	20	NA	NA	NA	NA	NA	NA
4876	851	Bonacic, C., D. W. Macdonald, et al. (2002). Density dependence in the camelid Vicugna vicugna: the recovery of a protected population in Chile." Oryx 36(2): 118-125."	Mammalia	Artiodactyla	Camelidae	Vicugna	vicugna	NA	(Molina, 1782)	Vicuna	The farmland of Caquena, Lauca National Park and Las Vicu√±a Natural Reserve	BOTH	NA	NA	NA	NA	NA	NA	Chile	Latin America and Caribbean	-18.2444	-69.3539	TRUE	Terrestrial	Montane grasslands and shrublands	Neotropical	Yes	No	No	NA	Individuals	Survey	No	Vicugna vicugna	LC	1975	1992	17	12191.7	13300	6981.16	2100	19800	NA	NA	NA	NA	NA	2100
4877	852	McCarthy, M. A. and L. S. Broome (2000). A Method for Validating Stochastic Models of Population Viability: A Case Study of the Mountain Pygmy-Possum (Burramys parvus)." Journal of Animal Ecology 69(4): 599-607."	Mammalia	Diprotodontia	Burramyidae	Burramys	parvus	NA	Broom, 1896	Mountain pygmy possum	Paralyser, Snowy Mountains, New South Wales, Australia	NO	NA	NA	NA	NA	NA	NA	Australia	Oceania	-36.5	148.333	FALSE	Terrestrial	Montane grasslands and shrublands	Australasia	Yes	No	No	NA	number of females	annual trapping in December	No	Burramys parvus	CR	1987	1997	10	10.4545	11	3.98406	7	19	NA	NA	NA	NA	NA	NA
4878	853	McCarthy, M. A. and L. S. Broome (2000). A Method for Validating Stochastic Models of Population Viability: A Case Study of the Mountain Pygmy-Possum (Burramys parvus)." Journal of Animal Ecology 69(4): 599-607."	Mammalia	Diprotodontia	Burramyidae	Burramys	parvus	NA	Broom, 1896	Mountain pygmy possum	Summit Road, Snowy Mountains, New South Wales, Australia	NO	NA	NA	NA	NA	NA	NA	Australia	Oceania	-36.5	148.333	FALSE	Terrestrial	Montane grasslands and shrublands	Australasia	Yes	No	No	NA	number of females	annual trapping in December	No	Burramys parvus	CR	1987	1997	10	10.2727	10	3.74409	12	12	NA	NA	NA	NA	NA	NA
4887	854	Mur√∫a, R., L. A. Gonz√°lez, et al. (2003). Second-order feedback and climatic effects determine the dynamics of a small rodent population in a temperate forest of South America." Population Ecology 45: 19-24."	Mammalia	Rodentia	Cricetidae	Abrothrix	longipilis	NA	Waterhouse, 1837	Long-haired grass mouse	Experimental San Mart√≠n Wood Station, 72km north of Valdivia City, Chile	YES	Experimental San Mart√≠n Wood Station	NA	NA	NA	NA	NA	Chile	Latin America and Caribbean	-39.6333	-73.1167	TRUE	Terrestrial	Temperate broadleaf and mixed forests	Neotropical	Yes	No	No	NA	number of individuals	live-trapping	No	Abrothrix longipilis	LC	1980	1998	18	25.9474	29	16.4974	57	5	NA	NA	NA	NA	NA	NA
4889	855	Powell, V. J. and S. C. Wehnelt (2003). A new estimate of the population size of the Critically Endangered Rodrigues fruit bat Pteropus rodricensis." Oryx 37(3): 353-357."	Mammalia	Chiroptera	Pteropodidae	Pteropus	rodricensis	NA	Dobson, 1878	Rodrigues flying fox	Rodrigues Island, Mascarene Islands, Mauritius, Indian Ocean	NO	NA	NA	NA	NA	NA	NA	Mauritius	Africa	-19.7167	63.4167	FALSE	Terrestrial	Tropical and subtropical moist broadleaf forests	Afrotropical	Yes	No	No	NA	number of individuals	roost count	No	Pteropus rodricensis	EN	2001	2002	1	2976.5	2976.5	678.115	3456	2497	NA	NA	NA	NA	NA	NA
4890	856	van der Ree, R., M. J. McDonnell, et al. (2006). The establishment and dynamics of a recently established urban camp of flying foxes (Pteropus poliocephalus) outside their geographic range." Journal of Zoology 268: 177-185."	Mammalia	Chiroptera	Pteropodidae	Pteropus	poliocephalus	NA	Temminck, 1825	Gray-headed flying fox	Royal Botanic Gardens, Victoria Melbourne, Australia	NO	NA	NA	NA	NA	NA	NA	Australia	Oceania	-37.8281	144.978	TRUE	Terrestrial	Temperate broadleaf and mixed forests	Australasia	Yes	No	No	NA	number of individuals	static roost count (daytime)	No	Pteropus poliocephalus	VU	1981	2003	22	3391.67	1500	3899.29	100	14000	NA	NA	NA	NA	NA	NA
4892	857	Lima, M., J. F. Merritt, et al. (2002). Numerical fluctuations in the northern short-tailed shrew: evidence of non-linear feedback signatures on population dynamics and demography." Journal of Animal Ecology 71: 159-172."	Mammalia	Soricomorpha	Soricidae	Blarina	brevicauda	NA	Say, 1823	Northern short-tailed shrew	Powdermill Biological Station, Appalachian Plateau Province of Pennsylvania, USA	YES	Powdermill Nature Reserve	373442	6.4	5	Non-profit organisations	NA	United States	North America	40.1667	-79.2667	TRUE	Terrestrial	Temperate broadleaf and mixed forests	Nearctic	Yes	No	No	NA	number of individuals	trapping	No	Blarina brevicauda	LC	1979	1999	20	8.41429	7.8	3.45489	11	3.7	NA	NA	NA	NA	NA	NA
4894	858	Bellemain, E., J. E. Swenson, et al. (2005). Estimating Population Size of Elusive Animals with DNA from Hunter-Collected Feces: Four Methods for Brown Bears." Conservation Biology 19(1): 150-161."	Mammalia	Carnivora	Ursidae	Ursus	arctos	NA	Linnaeus, 1758	Grizzly bear / Brown bear	Dalarna and Gavlaborg, Sweden	NO	NA	NA	NA	NA	NA	NA	Sweden	Europe	61.2656	16.2808	TRUE	Terrestrial	Boreal forests/taiga	Palearctic	Yes	No	No	NA	Fecal Samples	Mark-Recapyure	No	Ursus arctos	LC	2001	2002	1	190	190	46.669	223	157	NA	NA	NA	NA	NA	NA
4895	859	Penn, A. M., W. B. Sherwin, et al. (2000). Demographic Forecasting in Koala Conservation." Conservation Biology 14(3): 629-638."	Mammalia	Diprotodontia	Phascolarctidae	Phascolarctos	cinereus	NA	(Goldfuss, 1817)	Koala	Oakey, Queensland, Australia	NO	NA	NA	NA	NA	NA	NA	Australia	Oceania	-27.43	151.714	TRUE	Terrestrial	Temperate broadleaf and mixed forests	Australasia	Yes	No	No	NA	Individuals	Observation	No	Phascolarctos cinereus	VU	1971	1998	27	30.95	35.5	16.0147	46	8	NA	46	47	47	55	43
4903	860	Reynolds, J. C., D. O'Mahony, et al. (2006). Implications of, cyclical' population dynamics for the conservation of Irish hares (Lepus timidus hibernicus)." Journal of Zoology 270: 408-413."	Mammalia	Lagomorpha	Leporidae	Lepus	timidus	scoticus	Linnaeus, 1758	Arctic hare / Mountain hare	Peak District, England	NO	NA	NA	NA	NA	NA	NA	United Kingdom	Europe	53.3494	-1.83306	FALSE	Terrestrial	Temperate broadleaf and mixed forests	Palearctic	Yes	No	No	NA	Unknown	Strip transect	No	Lepus timidus	LC	1973	2001	28	69.3333	53.5	51.6726	70	185	NA	NA	NA	70	21	NA
4914	871	Packer, C., S. Altizer, et al. (1999). Viruses of the Serengeti: patterns of infection and mortality in African lions." Journal of Animal Ecology 68(6): 1161-1178."	Mammalia	Carnivora	Felidae	Panthera	leo	NA	Linnaeus, 1758	African lion / Asiatic lion	Serengeti National Park, Tanzania	YES	NA	NA	NA	NA	NA	NA	Tanzania, United Republic Of	Africa	-2.33333	34.5667	FALSE	Terrestrial	Tropical and subtropical grasslands, savannas and shrublands	Afrotropical	Yes	No	No	NA	Individuals	Monthly monitoring using individual recognition	No	Panthera leo	VU	1975	1998	23	195	192	24.2218	163	234	NA	NA	NA	NA	NA	163
4916	872	Packer, C., S. Altizer, et al. (1999). Viruses of the Serengeti: patterns of infection and mortality in African lions." Journal of Animal Ecology 68(6): 1161-1178."	Mammalia	Carnivora	Felidae	Panthera	leo	NA	Linnaeus, 1758	African lion / Asiatic lion	Ngorongoro Crater	YES	Ngorongoro Conservation Area	2010	8094.4	NA	NA	1979	Tanzania, United Republic Of	Africa	-3.17222	35.5667	FALSE	Terrestrial	Tropical and subtropical grasslands, savannas and shrublands	Afrotropical	Yes	No	No	NA	Individuals	Monthly monitoring using individual recognition	No	Panthera leo	VU	1976	1997	21	82.8636	85	19.7636	113	51	NA	NA	NA	NA	NA	NA
4917	873	Spalton, J. A., M. W. Lawrence, et al. (1999). Arabian oryx reintroduction in Oman: successes and setbacks." Oryx 33(2): 168-175."	Mammalia	Artiodactyla	Bovidae	Oryx	leucoryx	NA	(Pallas, 1777)	Arabian oryx	Arabian Oryx Sanctuary, Jaaluni, Al Min√£aqah ash Sharq√â¬•yah	YES	Arabian Oryx Sanctuary	NA	NA	NA	NA	NA	Oman	Asia	22.1342	59.2428	TRUE	Terrestrial	Deserts and xeric shrublands	Palearctic	Yes	No	No	NA	number of individuals	mark-recapture (ear-tagging)	No	Oryx leucoryx	VU	1982	1999	17	174.636	138	127.098	10	96	NA	NA	NA	NA	NA	NA
4918	874	Milner-Gulland, E. J., M. V. Kholodova, et al. (2001). Dramatic declines in saiga antelope populations." Oryx 35(4): 340-345."	Mammalia	Artiodactyla	Bovidae	Saiga	tatarica	NA	Linnaeus, 1766	Saiga antelope	Kalmykia, Kazakhstan	NO	NA	NA	NA	NA	NA	NA	Kazakhstan	Asia	46.0333	70.2	FALSE	Terrestrial	Deserts and xeric shrublands	Palearctic	Yes	No	No	NA	Number of individuals	Aerial survey - census	No	Saiga tatarica	CR	1980	2000	20	199429	168000	94847	380000	26000	NA	NA	NA	NA	NA	NA
4920	876	Craig, P., P. Trail and T. E. Morrell (1994). The decline of fruit bats in American Samoa due to hurricanes and overhunting." Biological Conservation 69: 261-266."	Mammalia	Chiroptera	Pteropodidae	Pteropus	samoensis	NA	Peale, 1848	Samoa flying fox	Tutuila Island, American Samoa, South Pacific	NO	NA	NA	NA	NA	NA	NA	American Samoa	Oceania	-14.3	-170.7	FALSE	Terrestrial	Tropical and subtropical moist broadleaf forests	Oceania	Yes	No	No	NA	umber of individuals per km2 per 20 mins	Daytime roost count	No	Pteropus samoensis	NT	1986	1992	6	6	7.5	3.20156	6.5	1.5	NA	NA	NA	NA	NA	NA
4921	877	Craig, P., P. Trail and T. E. Morrell (1994). The decline of fruit bats in American Samoa due to hurricanes and overhunting." Biological Conservation 69: 261-266."	Mammalia	Chiroptera	Pteropodidae	Pteropus	tonganus	NA	Quoy & Gaimard, 1830	Insular flying-fox / Tongan flying fox	Tutuila Island, American Samoa, South Pacific	NO	NA	NA	NA	NA	NA	NA	American Samoa	Oceania	-14	-170	FALSE	Terrestrial	Tropical and subtropical moist broadleaf forests	Oceania	Yes	No	No	NA	number of individuals per km2 per 20 mins	Daytime roost count	No	Pteropus tonganus	LC	1986	1992	6	4.85714	4	2.4103	5	2	NA	NA	NA	NA	NA	NA
4922	878	Van Schaik, C. P., K. A. Monk, et al. (2001). Dramatic decline in orang-utan numbers in the Leuser Ecosystem, Northern Sumatra." Oryx 35(1): 14-25."	Mammalia	Primates	Hominidae	Pongo	abelii	NA	Lesson, 1827	Sumatran orangutan	Swamp forests of Aceh Selatan, Leuser Ecosystem, Northern Sumatra	NO	NA	NA	NA	NA	NA	NA	Indonesia	Asia	2.96778	97.4539	FALSE	Terrestrial	Tropical and subtropical moist broadleaf forests	Indo-Malayan	Yes	No	No	NA	Estimated Number	Survey	No	Pongo abelii	CR	1993	1998	5	3925	3925	2015.25	5350	2500	NA	NA	NA	NA	NA	NA
4923	879	Reynolds, V. (2005). The Chimpanzees of the Budongo Forest: Ecology, Behaviour, and Conservation. New York, Oxford Universtiy Press.	Mammalia	Primates	Hominidae	Pan	troglodytes	NA	Blumenbach, 1775	Chimpanzee	Budongo Forest, Uganda	YES	Budongo Forest Reserve	34804	817.88	NA	Federal or national ministry or agency	1932	Uganda	Africa	1.61667	31.3667	FALSE	Terrestrial	Tropical and subtropical grasslands, savannas and shrublands	Afrotropical	Yes	No	No	NA	Individuals	Direct Count by recognition of individuals	No	Pan troglodytes	EN	1996	2002	6	51.1429	51	2.60951	51	55	NA	NA	NA	NA	NA	NA
4926	880	Pusey, A. E., L. Pintea, et al. (2007). The Contribution to Long-Term Research at Gombe National Park to Chimpanzee Conservation." Conservation Biology 21(3): 623-634."	Mammalia	Primates	Hominidae	Pan	troglodytes	NA	Blumenbach, 1775	Chimpanzee	Gombe National Park, Kigoma Region, northwestern Tanzania	YES	Gombe National Park	926	34.41	2	Federal or national ministry or agency	1968	Tanzania, United Republic Of	Africa	-4.70528	29.6214	FALSE	Terrestrial	Tropical and subtropical grasslands, savannas and shrublands	Afrotropical	Yes	No	No	NA	Individuals	Recognition of individual animals	No	Pan troglodytes	EN	1970	2007	37	103.868	102	8.46031	103	98	103	105	109	113	116	112
4928	881	Boesch, C. and H. Boesch-Achermann (2000). The Chimpanzees of the Tai Forest: Behavioural Ecology and Evolution. Oxford, Oxford University Press.	Mammalia	Primates	Hominidae	Pan	troglodytes	NA	Blumenbach, 1775	Chimpanzee	Tai Forest, Cote d'Ivoire	YES	Ta√Ø National Park	721	5081.86	2	Government-delegated management	1972	C√¥te d'Ivoire	Africa	5.57722	-7.00028	FALSE	Terrestrial	Tropical and subtropical moist broadleaf forests	Afrotropical	Yes	No	No	NA	Individuals	Individual Identification	No	Pan troglodytes	EN	1982	1996	14	61.1333	66	18.5544	74	33	NA	NA	NA	NA	NA	NA
4929	882	O'Donnell, C. (2000). Conservations status and cause of decline of the threatened New Zealand Long-tailed Bat Chalinolobus tubercalatus (Chiroptera: Vespertilionidae)." Mammal Review. 30(2): 89-106."	Mammalia	Chiroptera	Vespertilionidae	Chalinolobus	tuberculatus	NA	(Forster, 1844)	Long-tailed wattled bat	New Zealand	NO	NA	NA	NA	NA	NA	NA	New Zealand	Oceania	-41	172	FALSE	Terrestrial	Montane grasslands and shrublands	Australasia	Yes	No	No	NA	An approximation	Literature review	No	Chalinolobus tuberculatus	CR	1990	2000	10	4.5	4.5	0.707107	5	4	NA	NA	NA	NA	NA	NA
4955	888	Maddock, A. (1999). Wild dog demography in Hluhluwe-Umfolozi Park, South Africa." Conservation Biology 13(2): 412-417."	Mammalia	Carnivora	Canidae	Lycaon	pictus	NA	(Temminck, 1820)	African wild dog	Hluhluwe-Umfolozi Park, South Africa	YES	Hluhluwe ‚Äì iMfolozi Park	555571105	894.98	NA	Federal or national ministry or agency	2012	South Africa	Africa	-28.2594	31.9047	TRUE	Terrestrial	Montane grasslands and shrublands	Afrotropical	Yes	No	No	NA	Number of wild dogs	Individual recognition from direct observations, photos and videos	No	Lycaon pictus	EN	1981	1996	15	18.25	19.5	6.07179	22	7	NA	NA	NA	NA	NA	NA
4963	889	Musiani, M., C. Mamo, et al. (2003). Wolf depredation trends and the use of fladry barriers to protect livestock in western North America." Conservation Biology 17(6): 1538-1547."	Mammalia	Carnivora	Canidae	Canis	lupus	NA	Linnaeus, 1758	Grey wolf / Gray wolf	Idaho, Montana and Wyoming	NO	NA	NA	NA	NA	NA	NA	United States	North America	44.4967	-111.056	FALSE	Terrestrial	Temperate grasslands, savannas and shrublands	Nearctic	Yes	No	No	NA	Number of individuals	Unknown - population estimate from US Fish and Wildlife Service	No	Canis lupus	LC	1987	2001	14	163.533	65	165.98	30	570	NA	NA	NA	NA	NA	NA
4976	890	Reid, R. S., M. Rainy, et al. (2003). People, Wildlife and Livestock in the Mara Ecosystem: the Mara Count 2002. Report, Mara Count 2002. Nairobi, Kenya, International Livestock Research Institute: 143pp.	Mammalia	Primates	Cercopithecidae	Papio	anubis	NA	(Lesson, 1827)	Olive baboon	Maasai Mara National Game Reserve, Kenya	YES	Maasai Mara National Game Reserve	1297	1510	2	Federal or national ministry or agency	1974	Kenya	Africa	-1.49	35.1439	TRUE	Terrestrial	Tropical and subtropical grasslands, savannas and shrublands	Afrotropical	Yes	No	No	NA	Total numbers	Ground counts during the dry season	No	Papio anubis	LC	1999	2002	3	485.5	485.5	297.692	275	696	NA	NA	NA	NA	NA	NA
4977	891	Reid, R. S., M. Rainy, et al. (2003). People, Wildlife and Livestock in the Mara Ecosystem: the Mara Count 2002. Report, Mara Count 2002. Nairobi, Kenya, International Livestock Research Institute: 143pp.	Mammalia	Artiodactyla	Bovidae	Taurotragus	oryx	NA	Pallas, 1766	Common eland / Eland	Maasai Mara National Game Reserve, Kenya	YES	Maasai Mara National Game Reserve	1297	1510	2	Federal or national ministry or agency	1974	Kenya	Africa	-1.49	35.1439	TRUE	Terrestrial	Tropical and subtropical grasslands, savannas and shrublands	Afrotropical	Yes	No	No	NA	Total numbers	Ground counts during the dry season	No	Taurotragus oryx	LC	1999	2002	3	970.5	970.5	188.798	837	1104	NA	NA	NA	NA	NA	NA
4978	892	Reid, R. S., M. Rainy, et al. (2003). People, Wildlife and Livestock in the Mara Ecosystem: the Mara Count 2002. Report, Mara Count 2002. Nairobi, Kenya, International Livestock Research Institute: 143pp.	Mammalia	Proboscidea	Elephantidae	Loxodonta	africana	NA	(Blumenbach, 1797)	African elephant	Maasai Mara National Game Reserve, Kenya	YES	Maasai Mara National Game Reserve	1297	1510	2	Federal or national ministry or agency	1974	Kenya	Africa	-1.49	35.1439	TRUE	Terrestrial	Tropical and subtropical grasslands, savannas and shrublands	Afrotropical	Yes	No	No	NA	Total numbers	Ground counts during the dry season	No	Loxodonta africana	EN	1999	2002	3	454	454	9.89949	461	447	NA	NA	NA	NA	NA	NA
4979	893	Reid, R. S., M. Rainy, et al. (2003). People, Wildlife and Livestock in the Mara Ecosystem: the Mara Count 2002. Report, Mara Count 2002. Nairobi, Kenya, International Livestock Research Institute: 143pp.	Mammalia	Artiodactyla	Giraffidae	Giraffa	camelopardalis	NA	(Linnaeus, 1758)	Giraffe	Maasai Mara National Game Reserve, Kenya	YES	Maasai Mara National Game Reserve	1297	1510	2	Federal or national ministry or agency	1974	Kenya	Africa	-1.49	35.1439	TRUE	Terrestrial	Tropical and subtropical grasslands, savannas and shrublands	Afrotropical	Yes	No	No	NA	Total numbers	Ground counts during the dry season	No	Giraffa camelopardalis	VU	1999	2002	3	199.5	199.5	0.707107	199	200	NA	NA	NA	NA	NA	NA
4980	894	Reid, R. S., M. Rainy, et al. (2003). People, Wildlife and Livestock in the Mara Ecosystem: the Mara Count 2002. Report, Mara Count 2002. Nairobi, Kenya, International Livestock Research Institute: 143pp.	Mammalia	Artiodactyla	Bovidae	Nanger	granti	NA	Thomas, 1901	Grant's gazelle	Maasai Mara National Game Reserve, Kenya	YES	Maasai Mara National Game Reserve	1297	1510	2	Federal or national ministry or agency	1974	Kenya	Africa	-1.49	35.1439	TRUE	Terrestrial	Tropical and subtropical grasslands, savannas and shrublands	Afrotropical	Yes	No	No	NA	Total numbers	Ground counts during the dry season	No	Nanger granti	LC	1999	2002	3	1735	1735	649.124	1276	2194	NA	NA	NA	NA	NA	NA
4981	895	Reid, R. S., M. Rainy, et al. (2003). People, Wildlife and Livestock in the Mara Ecosystem: the Mara Count 2002. Report, Mara Count 2002. Nairobi, Kenya, International Livestock Research Institute: 143pp.	Mammalia	Artiodactyla	Bovidae	Alcelaphus	buselaphus	NA	(Pallas, 1766)	Hartebeest / Swayne's hartebeest	Maasai Mara National Game Reserve, Kenya	YES	Maasai Mara National Game Reserve	1297	1510	2	Federal or national ministry or agency	1974	Kenya	Africa	-1.49	35.1439	TRUE	Terrestrial	Tropical and subtropical grasslands, savannas and shrublands	Afrotropical	Yes	No	No	NA	Total numbers	Ground counts during the dry season	No	Alcelaphus buselaphus	LC	1999	2002	3	329.5	329.5	13.435	320	339	NA	NA	NA	NA	NA	NA
4982	896	Reid, R. S., M. Rainy, et al. (2003). People, Wildlife and Livestock in the Mara Ecosystem: the Mara Count 2002. Report, Mara Count 2002. Nairobi, Kenya, International Livestock Research Institute: 143pp.	Mammalia	Artiodactyla	Bovidae	Aepyceros	melampus	NA	Lichtenstein, 1812	Impala / Black-faced impala	Maasai Mara National Game Reserve, Kenya	YES	Maasai Mara National Game Reserve	1297	1510	2	Federal or national ministry or agency	1974	Kenya	Africa	-1.49	35.1439	TRUE	Terrestrial	Tropical and subtropical grasslands, savannas and shrublands	Afrotropical	Yes	No	No	NA	Total numbers	Ground counts during the dry season	No	Aepyceros melampus	LC	1999	2002	3	4341	4341	800.445	3775	4907	NA	NA	NA	NA	NA	NA
[truncated: 2,105 more rows]
[truncated: 45 more columns]
